# Supplementary material for: TRPC channels regulate Ca2+-signaling and short-term plasticity of fast glutamatergic synapses
Source: PLoS Biol. 2019 Sep 19;17(9):e3000445. doi: 10.1371/journal.pbio.3000445 (PMC6773422; doi:10.1371/journal.pbio.3000445)
Supplement: S1 Data — (XLSX) [file pbio.3000445.s009.xlsx]

## Sheet: Figure 1
Fig 1 B	wt	EPSC amplitude				tko	EPSC amplitude					Fig 1 C	wt	normalized EPSC amplitude				tko	normalized EPSC amplitude				Fig 1D							Fig 1E	wt		tko		Fig 1F	wt		tko			Fig 1G						Fig 1H	wt
EPSC amplitude	stimulus	mean	median	sd	sem	stimulus	mean	median	sd	sem		norm.	stimulus	mean	median	sd	sem	stimulus	mean	median	sd	sem	1st EPSC	wt	tko			wt	tko	frequency distribution	Amp10/Amp1	frequency/bin	Amp10/Amp1	frequency/bin	cumulative	Amp10/Amp1	cum. frequency	Amp10/Amp1	cum. frequency		Amp EPSC10/EPSC1	wt	tko		wt	tko	total EPSC		EPSC charge
time course	1	8.87646	7.4788	5.21036	0.656444	1	4.2794	3.91582	1.61858	0.259181		EPSC amp	1	1.00005	1	0	0	1	1	1	0	0	amplitude	4.12436	5.36235		mean	8.87646	4.2694		0.1	0.031746	0.1	0.05	frequency	0.1	0.031746	0.1	0.05			1.71503	0.566177	mean	0.832517	0.515411	charge	stimulus	mean
	2	9.26128	7.58635	4.84651	0.610603	2	4.16206	3.65946	1.83594	0.290287		time course	2	1.04341	1.0904	0.22276	0.0280651	2	0.980993	0.961633	0.16309	0.0257869		11.1937	3.37258		median	7.4788	3.91582		0.3	0.126984	0.3	0.25		0.3	0.15873	0.3	0.3			0.875587	0.42364	median	0.800352	0.479302		1	79.9339
	3	9.22172	8.0197	4.59517	0.578937	3	3.86126	3.35897	1.80094	0.284754			3	1.03895	1.08356	0.342497	0.0431506	3	0.919756	0.884489	0.24695	0.0390462		8.60801	3.68153		sd	5.21036	1.61858		0.5	0.15873	0.5	0.325		0.5	0.31746	0.5	0.625			0.716055	0.60295	sd	0.469606	0.215325		2	89.3289
	4	9.03115	7.86457	4.52901	0.570602	4	3.56028	3.00698	1.67856	0.265403			4	1.01748	1.10875	0.388596	0.0489585	4	0.843381	0.772875	0.221659	0.0350474		7.65265	2.82227		sem	0.656444	0.259181		0.7	0.0793651	0.7	0.175		0.7	0.396825	0.7	0.8			0.591214	0.659175	sem	0.0591648	0.0344795		3	92.661
	5	8.78659	7.69757	4.3214	0.544445	5	3.28034	2.85744	1.63668	0.258781			5	0.989926	1.06828	0.416605	0.0524874	5	0.774999	0.697359	0.227862	0.0360282		6.33879	6.86575		p=0.0000000019				0.9	0.206349	0.9	0.125		0.9	0.603175	0.9	0.925			0.471333	0.56706					4	95.2907
	6	8.63865	7.76169	4.24569	0.534907	6	3.04318	2.50321	1.71384	0.270981			6	0.973259	1.02208	0.443705	0.0559016	6	0.715722	0.64313	0.263226	0.0416197		5.31366	4.5066		MannWhitney				1.1	0.15873	1.1	0.05		1.1	0.761905	1.1	0.975			0.529055	0.68					5	98.1191
	7	8.26879	7.51832	3.98383	0.501916	7	2.84645	2.33669	1.62013	0.256165			7	0.931589	0.99556	0.486077	0.06124	7	0.669942	0.590434	0.258396	0.040856		4.23064	8.05257		Rank Sum Test				1.3	0.0793651	1.3	0		1.3	0.84127	1.3	0.975			1.02344	0.932404		p=0.00067			6	99.8258
	8	7.82722	7.25698	3.73868	0.471029	8	2.69711	2.33251	1.59405	0.252041			8	0.881841	0.959121	0.455693	0.057412	8	0.638169	0.601763	0.265455	0.0419721		20.4837	4.06178						1.5	0.031746	1.5	0.025		1.5	0.873016	1.5	1			0.844076	0.387988		MannWhitney			7	100.8
	9	7.63408	7.09203	3.71471	0.468009	9	2.51423	2.04257	1.57627	0.24923			9	0.860081	0.920393	0.507041	0.0638812	9	0.594178	0.499952	0.282748	0.0447064		17.6807	6.41357						1.7	0.0634921	1.7	0		1.7	0.936508	1.7	1			0.559086	0.404579		Rank Sum Test			8	101.047
	10	7.28317	6.71167	3.58691	0.451908	10	2.38514	1.91928	1.54216	0.243837			10	0.820547	0.872352	0.499844	0.0629745	10	0.565911	0.539124	0.286187	0.0452501		12.5842	6.52855						1.9	0.047619	1.9	0		1.9	0.984127	1.9	1			0.233245	0.285478					9	100.848
	11	7.05099	6.53624	3.45093	0.434777	11	2.19272	1.73704	1.44917	0.229135			11	0.794389	0.849286	0.518986	0.065386	11	0.523342	0.447696	0.271507	0.0429291		4.3929	3.05658						2.1	0.015873	2.1	0		2.1	1	2.1	1			1.68711	0.269856					10	100.795
	12	6.81845	6.50629	3.3533	0.422476	12	2.09371	1.69615	1.43461	0.226831			12	0.768189	0.82598	0.51231	0.064545	12	0.499537	0.427426	0.280162	0.0442974		20.2639	3.1077						2.3	0	2.3	0		2.3	1	2.3	1			0.514245	0.478796					11	100.101
	13	6.6169	6.22701	3.32351	0.418722	13	1.99657	1.64751	1.37284	0.217065			13	0.745482	0.785267	0.516169	0.0650312	13	0.47689	0.422621	0.267087	0.0422302		7.88781	5.1119																	0.298644	0.297367					12	99.6003
	14	6.41545	6.1255	3.32988	0.419525	14	1.91718	1.56519	1.39871	0.221155			14	0.722786	0.761012	0.544313	0.068577	14	0.4549	0.39344	0.283123	0.0447657		6.07314	2.4834																	1.48145	0.62					13	99.0365
	15	6.22465	5.95217	3.33387	0.420028	15	1.83684	1.47019	1.35262	0.213869			15	0.70129	0.729213	0.554046	0.0698032	15	0.439506	0.387117	0.274185	0.0433525		6.56526	2.8805																	1.67398	0.631762					14	98.8137
	16	5.99707	5.7898	3.19518	0.402555	16	1.8039	1.44714	1.32569	0.209611			16	0.67565	0.725721	0.525276	0.0661786	16	0.430692	0.37931	0.25875	0.040912		15.5908	7.67397																	0.495093	0.754864					15	97.9272
	17	5.81461	5.42635	3.1579	0.397858	17	1.71612	1.46461	1.27439	0.201498			17	0.655094	0.687165	0.540567	0.068105	17	0.414611	0.364408	0.27015	0.0427145		8.84202	2.69331																	0.508196	0.429356					16	97.309
	18	5.77443	5.22367	3.21892	0.405546	18	1.65233	1.31059	1.26808	0.200502			18	0.650567	0.676619	0.574591	0.0723917	18	0.399092	0.342831	0.27111	0.0428663		3.92294	3.47726																	0.875476	0.361818					17	95.0558
	19	5.55481	5.18659	3.0307	0.381832	19	1.59932	1.31092	1.23662	0.195527			19	0.625824	0.637875	0.55062	0.0693717	19	0.388825	0.345348	0.265746	0.0420182		11.9741	9.0011																	1.06207	0.567918					18	94.8444
	20	5.35946	4.91081	3.13344	0.394776	20	1.53647	1.30869	1.16948	0.184912			20	0.603815	0.632425	0.540901	0.0681471	20	0.375861	0.342572	0.256509	0.0405576		4.35043	3.80547																	1.23183	0.199256					19	92.5481
	21	5.27848	4.76732	2.95012	0.371681	21	1.53837	1.25628	1.23339	0.195016			21	0.594692	0.604391	0.526243	0.0663004	21	0.375452	0.318372	0.269096	0.0425478		4.35043	3.76765																	1.31832	0.812396					20	93.0015
	22	5.13767	4.69823	3.00924	0.379128	22	1.45603	1.13758	1.10444	0.174628			22	0.578828	0.575486	0.533469	0.0672108	22	0.355443	0.307233	0.240468	0.0380213		3.24919	3.6502																	0.403393	0.625286					21	90.1389
	23	5.08299	4.448	2.95216	0.371937	23	1.44181	1.13706	1.17578	0.185907			23	0.572667	0.558441	0.533936	0.0672696	23	0.353394	0.300197	0.262637	0.0415266		20.2702	3.79607																	0.397907	0.569845					22	90.1285
	24	4.89395	4.26346	2.94664	0.371241	24	1.42123	1.14056	1.13537	0.179518			24	0.551368	0.531793	0.542022	0.0682884	24	0.349282	0.308976	0.256571	0.0405674		2.43075	4.028																	0.872352	0.865848					23	90.3323
	25	4.83391	4.21871	2.88561	0.363553	25	1.3683	1.10293	1.09147	0.172577			25	0.544605	0.522566	0.514041	0.064763	25	0.336026	0.291522	0.238817	0.0377602		6.08533	4.96437																	0.376952	0.21779					24	87.7392
	26	4.69207	4.07496	2.81579	0.354757	26	1.37024	0.994677	1.12065	0.177191			26	0.528624	0.499876	0.502796	0.0633464	26	0.335783	0.258866	0.251692	0.0397959		6.30524	2.69448																	1.02107	0.446921					25	87.2141
	27	4.65572	3.95274	2.827	0.356168	27	1.33061	0.987878	1.03818	0.164151			27	0.524529	0.510945	0.513011	0.0646333	27	0.327879	0.263074	0.23072	0.03648		2.2216	4.7784																	2.31729	0.479302					26	86.8671
	28	4.56162	3.9712	2.8081	0.353788	28	1.30466	1.02669	1.05893	0.167432			28	0.513928	0.495475	0.513048	0.064638	28	0.320302	0.276813	0.240172	0.0379745		13.7645	4.30598																	0.977071	0.942276					27	85.8438
	29	4.45046	3.84881	2.86342	0.360756	29	1.2809	0.969084	1.04552	0.165312			29	0.501404	0.458281	0.523147	0.0659104	29	0.315147	0.25165	0.23717	0.0374998		7.52292	3.01713																	0.84166	0.194422					28	84.6368
	30	4.39615	3.76392	2.71823	0.342464	30	1.27524	0.951367	1.01941	0.161183			30	0.495285	0.456838	0.51393	0.0647491	30	0.313954	0.255214	0.227723	0.0360062		9.49237	4.24202																	1.08364	0.60875					29	84.0718
	31	4.31942	3.84836	2.74489	0.345823	31	1.22511	0.955903	1.00355	0.158675			31	0.48664	0.432808	0.513934	0.0647496	31	0.301803	0.251752	0.228345	0.0361044		10.2059	3.91582																	0.819168	0.765737					30	83.8034
	32	4.21681	3.80202	2.70639	0.340973	32	1.20919	0.907999	1.00552	0.158987			32	0.47508	0.425358	0.504156	0.0635176	32	0.299744	0.225338	0.232925	0.0368287		3.79596	4.34092																	1.38222	0.274404					31	81.5999
	33	4.11264	3.83094	2.61943	0.330017	33	1.22201	0.905453	0.964838	0.152554			33	0.463343	0.428902	0.499144	0.0628863	33	0.303309	0.244375	0.219053	0.0346353		10.1479	4.19007																	0.874905	0.120712					32	81.7125
	34	4.10042	3.69645	2.64875	0.333711	34	1.18489	0.906567	0.957505	0.151395			34	0.461967	0.410544	0.498519	0.0628075	34	0.293469	0.237993	0.218299	0.0345161		20.6724	2.2989																	0.40538	0.451825					33	80.6053
	35	4.00071	3.40471	2.62364	0.330547	35	1.18237	0.927327	0.96879	0.153179			35	0.450734	0.400846	0.486934	0.0613479	35	0.295551	0.237044	0.228338	0.0361034		18.9223	2.91997																	0.800352	0.806012					34	80.283
	36	3.95766	3.54875	2.6206	0.330165	36	1.16781	0.833929	0.935496	0.147915			36	0.445883	0.385207	0.489402	0.0616589	36	0.290819	0.219644	0.216706	0.0342643		6.51136	5.2473																	1.05146	0.394021					35	79.2395
	37	3.8847	3.60949	2.56239	0.322831	37	1.15649	0.842978	0.953162	0.150708			37	0.437664	0.386428	0.483278	0.0608873	37	0.289889	0.225191	0.227259	0.0359328		8.05775	2.06129																	0.763279	0.434199					36	77.7458
	38	3.90199	3.54793	2.47478	0.311793	38	1.10806	0.85167	0.899928	0.142291			38	0.439611	0.402722	0.476566	0.0600416	38	0.277678	0.230489	0.212283	0.0335649		3.247	3.97286																	1.22701	0.250823					37	78.8854
	39	3.74624	3.24802	2.58599	0.325804	39	1.12772	0.83342	0.943367	0.149159			39	0.422064	0.361027	0.48891	0.0615968	39	0.279717	0.226421	0.217657	0.0344146		6.2485	3.35634																	1.06026	0.72					38	76.8209
																								17.0714																		0.409562						39	76.8265
																								10.09																		0.344398
																								6.01634																		1.11557
																								13.9867																		0.598873
																								9.15188																		0.358912
																								4.42849																		1.11518
																								6.96966																		0.587699
																								10.2326																		0.384886
																								5.83052																		0.444183
																								5.49801																		1.20929
																								7.06244																		0.856793
																								17.098																		1.521
																								22.5221																		0.45
																								9.3211																		0.32
																								7.86285																		0.521
																								8.17861																		0.37
																								4.56716																		0.732
																								7.44522																		0.362082
																								4.50499																		0.427912
																								7.4788																		1.13661
																								4.65108																		0.18803
																								3.88441																		1.24444
																								7.5248																		0.281413
																								6.2646																		2.08882
[truncated: 63 more columns]

## Sheet: Figure2
Fig 2C		tko				tGFP neg				tGFP pos				Fig 2D		tko				tGFP neg				tGFP pos				Fig 2E	tko	tGFP neg	tGFP pos			tko	tGFP neg	tGFP pos	Fig 2F	Amp10/Amp1	frequency/bin tko	frequency/bin tGFP neg	frequency/bin tGFP pos	Fig 2G	Amp10/Amp1	tko	tGFP neg	tGFP pos	Fig 2H	tko	tGFP neg
EPSC amplitude	stimulus	mean	median	sd	sem	mean	median	sd	sem	mean	median	sd	sem		stimulus	mean	median	sd	sem	mean	median	sd	sem	mean	median	sd	sem	PPR	1.243	0.855	1.268		mean	1.01028	1.09732	1.30068	frequency distr	0.1	0.047619	0.0555556	0	cum. frequency distr.	0.1	0.047619	0.0555556	0.047619	EPSC10/EPSC	1.20798	0.354658
time course	1	3.29725	3.31517	0.857227	0.187062	6.28443	5.54603	3.73661	0.622768	5.46172	4.98711	3.59632	0.568628	normalized	1	1	1	0	0	1	5.96255	3.41302	0	1	1	0	0		1.136	0.829	0.8		median	0.977	1.0595	1.2485	AMP10/Amp1	0.3	0.190476	0.138889	0.0465116	AMP10/Amp1	0.3	0.238095	0.194444	0.238095		1.07187	0.17747
	2	3.35111	3.17969	1.20466	0.262879	7.16779	6.25314	4.53334	0.755557	6.80377	6.67271	4.19565	0.66339	EPSC amp	2	1.01028	0.977	0.231853	0.0529683	1.14057	6.39995	4.57176	0.0552974	1.29955	1.25232	0.257051	0.0401447		0.94	1.189	1		sd	0.231853	0.274167	0.260197		0.5	0.285714	0.194444	0.0232558		0.5	0.52381	0.388889	0.52381		0.849863	1.43075
	3	2.99358	2.64943	1.23751	0.270047	6.7574	6.33667	4.29809	0.716348	7.18381	6.58577	4.32552	0.683925	time course	3	0.895929	0.917594	0.238432	0.05203	1.07527	6.52332	4.32403	0.068978	1.40773	1.33959	0.36043	0.0562896		0.835	1.141	1.0142		sem	0.0463705	0.0444758	0.0411408		0.7	0.238095	0.0833333	0.0930233		0.7	0.761905	0.472222	0.761905		0.459608	0.748043
	4	2.66629	2.17969	1.28477	0.280359	6.42024	6.07541	4.22216	0.703694	7.40695	7.62588	4.22757	0.668438		4	0.792083	0.840686	0.250559	0.0546764	1.02162	6.23895	4.22436	0.0756681	1.49606	1.52024	0.466195	0.0728075		0.825	0.758	1.076							0.9	0.142857	0.138889	0.0697674		0.9	0.904762	0.611111	0.904762		0.392587	0.993941
	5	2.5658	2.3025	1.30418	0.284595	6.41823	6.34503	4.26157	0.710262	7.48028	7.56148	4.23369	0.669405		5	0.760476	0.793859	0.269582	0.0588277	1.0213	6.37275	4.26572	0.080285	1.54222	1.46676	0.55702	0.0869919		0.848	1.244	1.01		tGFP pos vs. tko		p=0.000046626527847			1.1	0.047619	0.0833333	0.139535		1.1	0.952381	0.694444	0.952381		0.250524	0.413307
	6	2.40253	2.05313	1.25515	0.273896	6.3257	6.29291	4.34727	0.724545	7.49835	7.73377	4.10317	0.648769		6	0.710833	0.735001	0.257799	0.0562563	1.00657	6.44385	4.35565	0.0909209	1.57986	1.49331	0.640537	0.100035		0.991	1.069	0.949		tGFP pos vs. tGFP neg		p=0.003418442522197			1.3	0.047619	0.0833333	0.116279		1.3	1	0.777778	1		0.641164	1.79372
	7	2.35566	1.94219	1.32845	0.289892	6.06056	5.90686	4.26122	0.710203	7.58876	7.66681	4.08418	0.645765		7	0.692004	0.685314	0.276035	0.0602357	0.964382	6.17277	4.28391	0.0940503	1.60607	1.58687	0.655005	0.102295		0.494	1.194	1.378		one-way ANOVA on ranks followed by					1.5	0	0.138889	0.0697674		1.5	1	0.916667	1		0.369105	0.923761
	8	2.27113	1.85878	1.33324	0.290936	6.04077	6.06323	4.28667	0.714445	7.55837	7.46516	4.04275	0.639214		8	0.664197	0.598231	0.275576	0.0601356	0.961233	6.34921	4.28879	0.101378	1.62729	1.63206	0.743955	0.116186		1.72	1.23	1.21		Dunn’s post-hoc test Rank SUM					1.7	0	0.0277778	0.116279		1.7	1	0.944444	1		0.303175	0.994295
	9	2.20124	1.8725	1.30144	0.283997	5.95559	5.88983	4.28812	0.714686	7.61512	7.20092	4.09245	0.647073		9	0.643141	0.577144	0.27063	0.0590562	0.947679	6.31142	4.28157	0.102533	1.63891	1.55027	0.762232	0.119041		1.002	1.363	1.446							1.9	0	0.0277778	0.0930233		1.9	1	0.972222	1		0.43523	1.23455
	10	2.12745	1.83437	1.31054	0.285984	5.97103	5.79506	4.3461	0.72435	7.63958	7.02717	4.06705	0.643056		10	0.620374	0.553371	0.276528	0.0603434	0.950136	6.25088	4.35532	0.105303	1.63102	1.5951	0.737154	0.116554		0.829	0.76	1.587							2.1	0	0	0.0930233		2.1	1	0.972222	1		0.722237	0.335125
	11	2.0666	1.56562	1.32943	0.290106	5.75786	5.45342	4.30045	0.716742	7.56278	6.9134	4.04226	0.639138		11	0.599906	0.602	0.255016	0.0510031	0.937338	0.916818	0.574826	0.093249	1.64359	1.59529	0.800452	0.12501		1.156	1.325	1.152							2.3	0	0	0		2.3	1	0.972222	1		0.759422	0.909875
	12	2.00857	1.50156	1.31964	0.28797	5.72098	5.41463	4.32094	0.720157	7.51133	6.86463	3.96324	0.626643		12	0.581408	0.472525	0.284052	0.0619852	0.910346	5.98001	4.33195	0.114553	1.64962	1.62764	0.836793	0.130685		1.415	1.629	1.218												2.5	1	1	1		0.909875	0.38078
	13	1.98818	1.42969	1.3124	0.28639	5.62817	5.1786	4.34452	0.724086	7.47682	6.76767	3.99871	0.632251		13	0.574415	0.488307	0.281322	0.0613895	0.895578	5.59814	4.36406	0.11665	1.63853	1.57043	0.859182	0.134182		1.028	1.546	1.134																	0.873043	1.95527
	14	1.91392	1.41352	1.29756	0.28315	5.43996	4.95036	4.13265	0.688775	7.42792	6.77299	3.86508	0.611123		14	0.551989	0.534525	0.275364	0.0600894	0.865629	5.4585	4.14398	0.112126	1.6505	1.60332	0.869207	0.135747		0.917	0.808	1.4																	0.418182	1.53788
	15	1.90011	1.3625	1.29713	0.283058	5.41766	4.92899	4.10144	0.683573	7.39268	6.50437	3.91114	0.618406		15	0.546463	0.503733	0.27287	0.0595452	0.862081	5.30488	4.10231	0.123235	1.64111	1.52899	0.884394	0.138119		1.059	0.931	1.21																	0.479255	0.521374
	16	1.83531	1.29375	1.29154	0.281837	5.20552	4.57956	4.00198	0.666997	7.29357	6.23086	3.81723	0.603558		16	0.52566	0.50231	0.27543	0.0601038	0.828325	4.76723	4.02014	0.110407	1.6395	1.56924	0.945253	0.147624		0.977	1.245	1.097																	0.435152	0.533033
	17	1.85633	1.48125	1.29247	0.282039	5.21374	4.55247	4.00974	0.66829	7.30964	6.35335	3.76664	0.595558		17	0.535457	0.464423	0.280095	0.0611217	0.829632	4.85784	4.02937	0.122187	1.65034	1.55989	0.948413	0.148117		0.968	1.705	1.452																	0.706761	1.0679
	18	1.76791	1.3125	1.28506	0.280424	5.09949	4.40254	3.90591	0.650985	7.30134	6.69016	3.77919	0.597542		18	0.506869	0.4648	0.27789	0.0606406	0.811452	4.69457	3.91169	0.121831	1.65455	1.54644	1.01304	0.15821		1.003	0.854	1.241																	0.142209	0.734434
	19	1.75009	1.33281	1.31079	0.286038	5.06615	4.36022	3.9256	0.654267	7.21716	6.21016	3.74776	0.592573		19	0.499653	0.417891	0.28124	0.0613717	0.806146	4.69691	3.9315	0.123721	1.63504	1.52204	0.955982	0.149299		1.047	0.97	1.124																	0.728861	0.539479
	20	1.73175	1.27812	1.29305	0.282166	4.94449	4.37253	3.75421	0.625701	7.15641	6.21873	3.6953	0.584279		20	0.494665	0.500892	0.275021	0.0600145	0.786788	4.56321	3.75	0.120325	1.63478	1.52133	0.977971	0.152733		0.915	0.605	1.193																	0.434344	0.399506
	21	1.74477	1.34062	1.29631	0.282877	4.84131	4.1379	3.75175	0.625291	7.09752	6.20177	3.6873	0.583013		21	0.49995	0.435251	0.279506	0.0609933	0.77037	4.29346	3.75886	0.116023	1.60679	1.45144	0.944498	0.147506		1.243	0.931	1.356																	0.61	0.284771
	22	1.68529	1.27656	1.23915	0.270404	4.75169	4.11751	3.58792	0.597987	7.04135	6.23161	3.60039	0.569272		22	0.482803	0.411123	0.26836	0.0585609	0.756109	4.23851	3.58476	0.11602	1.62283	1.50449	1.01255	0.158134		0.816	1.493	1.203																	0.592	1.1823
	23	1.71404	1.36406	1.29578	0.282762	4.66073	4.00311	3.56096	0.593493	6.99573	6.62784	3.55842	0.562636		23	0.490068	0.409086	0.28368	0.061904	0.741635	4.06344	3.56429	0.119996	1.60776	1.54054	1.02777	0.16051		0.97	1.055	2.064																	0.602	0.707994
	24	1.6602	1.22031	1.24958	0.27268	4.57017	3.91288	3.47192	0.578653	7.00519	6.66932	3.66036	0.578754		24	0.473767	0.391502	0.272978	0.0595687	0.727224	4.07316	3.46105	0.118393	1.6077	1.40931	1.03729	0.161997		0.88	1.056	1.473																	0.6032	2.95582
	25	1.74222	1.33281	1.31927	0.287887	4.55889	3.81257	3.46571	0.577618	6.88403	6.41152	3.53155	0.558387		25	0.498374	0.397207	0.293242	0.0639907	0.725429	4.02089	3.46585	0.118674	1.59238	1.51563	1.03303	0.161332			1.679	0.858																		0.976261
	26	1.65537	1.29375	1.2781	0.278903	4.44139	3.78681	3.34533	0.557555	6.92686	6.50514	3.52363	0.557135		26	0.472203	0.369651	0.282852	0.0617233	0.706733	3.80186	3.33226	0.113009	1.62158	1.34937	1.10528	0.172616			1.158	1.54																		1.1419
	27	1.65679	1.25	1.32467	0.289067	4.39071	3.70858	3.33484	0.555807	6.81216	6.70736	3.51239	0.555358		27	0.472348	0.350586	0.288124	0.0628738	0.698668	3.92707	3.31781	0.116512	1.58318	1.43631	1.05258	0.164385			1.24	1.544																		1.32328
	28	1.62081	1.24062	1.27554	0.278346	4.37137	3.57191	3.35462	0.559103	6.73974	6.34685	3.42389	0.541364		28	0.459544	0.391987	0.27587	0.0601998	0.69559	3.71587	3.34363	0.114725	1.57244	1.42341	1.04893	0.163815			1.317	1.562																		1.40079
	29	1.64966	1.25781	1.29857	0.28337	4.30535	3.74348	3.28879	0.548131	6.74394	6.13579	3.47971	0.55019		29	0.469551	0.3429	0.285588	0.0623205	0.685085	3.78927	3.27229	0.113522	1.57453	1.43124	1.05161	0.164234			1.063	1.155																		1.5138
	30	1.62632	1.22344	1.27008	0.277153	4.21947	3.57497	3.19678	0.532797	6.66347	6.11924	3.4469	0.545003		30	0.462422	0.343965	0.280057	0.0611135	0.67142	3.79834	3.18385	0.115333	1.54366	1.40246	0.99823	0.155897			0.977	2.036																		1.46862
	31	1.61574	1.27344	1.28006	0.279331	4.11651	3.39863	3.1195	0.519917	6.66916	6.29009	3.44167	0.544176		31	0.459437	0.34617	0.27883	0.0608456	0.655036	3.63131	3.11848	0.116596	1.56382	1.37129	1.0786	0.168449			0.9873	1.411																		1.30379
	32	1.59297	1.23594	1.27258	0.277701	4.10024	3.57017	3.17916	0.52986	6.65504	6.23244	3.45217	0.545836		32	0.450775	0.369248	0.276671	0.0603746	0.652447	3.58848	3.15588	0.113949	1.5497	1.39289	1.00843	0.15749			1.109	1.266																		0.435152
	33	1.58911	1.26875	1.23171	0.268781	4.0605	3.41327	3.14857	0.524762	6.56742	6.12455	3.43201	0.542649		33	0.452118	0.350501	0.270997	0.0591364	0.646123	3.73126	3.13157	0.117542	1.5244	1.34657	1.01005	0.157744			0.77	1.521																		0.507563
	34	1.5537	1.24219	1.22121	0.266491	3.95511	3.27382	3.02847	0.504744	6.53023	6.03382	3.41392	0.539788		34	0.442339	0.337675	0.26697	0.0582577	0.629353	3.55455	3.00592	0.114841	1.53383	1.38138	1.04706	0.163523			0.737	1.245																		0.196298
	35	1.59305	1.28125	1.25556	0.273986	3.94179	3.3346	2.99464	0.499106	6.44986	5.98365	3.33036	0.526577		35	0.451746	0.342347	0.276984	0.0604428	0.627235	3.65288	2.97716	0.109595	1.51059	1.39613	0.988167	0.154326			1.01	1.426																		0.435152
	36	1.58597	1.19687	1.26196	0.275383	3.93169	3.37025	2.92606	0.487677	6.33452	5.88243	3.29715	0.521325		36	0.450246	0.332578	0.281963	0.0615294	0.625627	3.61485	2.91109	0.109766	1.48799	1.36451	1.01716	0.158853			0.987	1.489																		0.853
	37	1.56757	1.205	1.26702	0.276486	3.86614	3.36428	2.98693	0.497822	6.41414	5.99643	3.3663	0.532259		37	0.44253	0.342345	0.275021	0.0600146	0.615196	3.48251	2.97533	0.114238	1.51395	1.35768	1.07458	0.167822			1.0001	1.381																		0.9532
	38	1.52208	1.19844	1.20778	0.263559	3.77636	3.37362	2.87477	0.479128	6.35752	5.96908	3.32353	0.525496		38	0.432892	0.32918	0.266002	0.0580463	0.60091	3.39924	2.86823	0.103355	1.50338	1.31398	1.05252	0.164376				1.156
	39	1.59586	1.21719	1.26215	0.275423	3.79552	3.33353	2.89358	0.482263	6.26626	5.60088	3.2757	0.517934		39	0.454625	0.337248	0.284633	0.0621121	0.603959	3.42391	2.88872	0.108352	1.47523	1.36441	1.00759	0.157359				1.252
[truncated: 71 more columns]

## Sheet: Figure3
Fig 3B		wt				wt+TRPC5		wt+TRPC1		Fig 3C		wt		wt+TRPC5		wt+TRPC1		Fig 3D					Fig 3E					Fig 3F	wt	wt+TRPC1	wt+TRPC5		wt	wt+TRPC1	wt+TRPC5	Fig 3G	wt	wt+TRPC1	wt+TRPC5		wt	wt+TRPC1	wt+TRPC5	Fig 3H		wt		wt+TRPC1
EPSC amplitude	stimulus	mean	median	sd	sem	mean	sem	mean	sem	norm.	stimulus	mean	sem	mean	sem	mean	sem	frequency distribution	AmpEPSC10/AmpEPSC1	frequency/ bin wt	frequency/ bin +C1	frequency/ bin +C5	cum. frequency distribution	AmpEPSC10/AmpEPSC1	frequency/ bin wt	frequency/ bin +C1	frequency/ bin +C5	AmpEPSC10/AmpEPSC1	0.446716	0.781998	1.33494	mean	0.797603	1.10295	1.19097	PPR	1.584	1	1.01	mean	1.03175	1.1856	1.1681	total	stimulus	mean	sem	mean	sem
time course	1	5.61756	4.97029	2.12424	0.344597	6.04427	0.690754	5.79714	0.651006	EPSC amplitude	1	1	0	1.00005	0	1.00002	0	AmpEPSC10/AmpEPSC1	0.1	0.0526316	0	0.1	AmpEPSC10/AmpEPSC1	0.1	0.0526316	0	0		0.227858	0.444183	0.722504	median	0.754302	1.04021	1.1732		1.394	1.43	0.9	median	0.93	1.1335	1.14	EPSC charge	1	54.2938	9.57966	57.2229	7.16555
	2	5.86839	5.08828	2.78817	0.452301	7.06493	0.819422	6.87662	0.806274	time course	2	1.03175	0.0434256	1.1681	0.0424838	1.1856	0.037842		0.3	0.131579	0	0.3		0.3	0.184211	0	0		0.235966	1.1355	1.09943	sem	0.449603	0.301751	0.324081		1.48	1.09	1.08	sd	0.284761	0.232694	0.185387		2	58.2736	9.78275	75.0023	10.2837
	3	5.47161	4.54547	2.70792	0.439283	7.22264	0.760092	7.03477	0.808393		3	0.982995	0.058715	1.19501	0.0547378	1.21352	0.0563066		0.5	0.210526	0.037037	0.5		0.5	0.394737	0.037037	0.05		0.158542	0.814595	1.15695	sd	0.0685638	0.055092	0.0661527		0.84	1.18	1.29	sem	0.0434256	0.0424838	0.037842		3	57.746	9.03358	81.4636	11.421
	4	5.18529	4.11402	2.68113	0.434937	7.36995	0.751748	6.81695	0.777769		4	0.94725	0.0672421	1.21938	0.0677487	1.17594	0.0676264		0.7	0.210526	0.148148	0.7		0.7	0.605263	0.185185	0.15		0.427923	1.55345	0.641393						0.89	1.34	1.27						4	60.4192	8.45426	85.5487	11.6456
	5	5.00168	3.98772	2.84391	0.461343	7.19868	0.687161	6.87259	0.761218		5	0.906565	0.0710928	1.19105	0.0840859	1.18554	0.0762422		0.9	0.105263	0.148148	0.9		0.9	0.710526	0.333333	0.3		0.179606	1.09943	1.1744						0.72	0.93	1.64						5	58.3945	7.83411	88.7433	11.9863
	6	4.85013	3.95419	2.77403	0.450008	7.18154	0.617139	6.7451	0.751598		6	0.880109	0.0691912	1.18821	0.105848	1.16355	0.0823791		1.1	0.105263	0.296296	1.1		1.1	0.815789	0.62963	0.5		1.039	0.728216	1.34886						0.79	1.48	1.5345						6	60.8715	8.15022	94.0747	12.4697
	7	4.70561	3.69914	2.8762	0.466581	7.24343	0.685438	6.6953	0.747985		7	0.859903	0.0781797	1.19845	0.095817	1.15496	0.0844152		1.3	0.0526316	0.148148	1.3		1.3	0.868421	0.777778	0.65		0.357902	1.01304	0.944662		wt vs. wt+TRPC1	p=0.002454719526815			0.976	1.08	1.18		wt vs. wt+TRPC1		p=0.003679017274453		7	60.7679	8.13793	95.798	12.5548
	8	4.50675	3.57608	2.76866	0.449136	7.22334	0.694283	6.54324	0.726296		8	0.82491	0.073371	1.19513	0.107814	1.12873	0.0932026		1.5	0.0263158	0.0740741	1.5		1.5	0.894737	0.851852	0.7		1.03447	0.847533	1.33815		wt vs. wt+TRPC5	p=0.000109308619898			0.953	0.78	0.95		wt vs. wt+TRPC5		p=0.005850536697313		8	62.4253	8.20328	97.7556	12.4393
	9	4.44443	3.43574	2.8664	0.464991	7.02436	0.660662	6.53167	0.750421		9	0.814261	0.0778799	1.1622	0.0997066	1.12673	0.0878899		1.7	0.0526316	0	1.7		1.7	0.947368	0.851852	0.95		0.641393	1.44004	0.920724		one-way ANOVA on ranks followed by Dunn’s post-hoc test				0.85	1.11	1.2		one-way ANOVA on ranks followed by Dunn’s post-hoc test				9	63.6559	8.14308	100.22	12.943
	10	4.28789	3.51823	2.82881	0.458893	7.06488	0.671588	6.30876	0.710096		10	0.780622	0.0730061	1.16891	0.106291	1.08828	0.0913918		1.9	0.0526316	0.037037	1.9		1.9	1	0.888889	1		0.60206	1.00423	1.18247						1.27	0.9	1.02						10	64.9788	8.17125	101.873	12.8064
	11	4.25233	3.34676	2.84789	0.461989	6.91394	0.660115	6.24449	0.723105		11	0.774265	0.0752128	1.14394	0.123351	1.07719	0.0907133		2.1	0	0	2.1		2.1	1	0.888889	1		0.44672	1.33494	0.481187						0.87	1.019	1.01						11	65.8952	7.98897	103.204	13.3317
	12	4.16937	3.16904	2.86573	0.464883	6.82128	0.629376	6.21814	0.70468		12	0.759207	0.0776701	1.1286	0.129414	1.07265	0.0926943		2.3	0	0	2.3		2.3	1	0.888889	1		1.7052	1.02076	0.986798						1.394	1.01	0.84						12	66.9745	7.86845	105.495	13.501
	13	4.07619	3.0958	2.78032	0.451028	6.83419	0.728188	6.07592	0.700364		13	0.742731	0.0736819	1.13074	0.135908	1.04812	0.0991839		2.5	0	0.111111	2.5		2.5	1	1	1		0.456763	1.07557	1.09718						1.76	1.01	1.12						13	67.4659	8.3479	106.793	13.7443
	14	4.02002	2.81602	2.87772	0.466828	6.77406	0.744061	5.89131	0.664432		14	0.73383	0.0791365	1.12079	0.122728	1.01627	0.0999186												0.519809	1.29495	1.35133						1.01	1.13	1.39						14	67.987	7.95018	106.549	13.7842
	15	3.86534	2.9506	2.77651	0.450409	6.60236	0.661158	5.84575	0.676795		15	0.708414	0.0749712	1.09238	0.140455	1.00841	0.0898183												0.85381	1.20639	1.75402						0.84	1.78	1.13						15	68.0626	7.62136	107.158	13.8494
	16	3.79925	2.63795	2.76278	0.448183	6.27276	0.642041	5.74235	0.663313		16	0.693124	0.0743277	1.03785	0.11004	0.990572	0.0934524												0.754302	0.877074	1.7052						0.89	1.21	1.13						16	68.7264	7.72929	107.454	14.0375
	17	3.74493	2.47924	2.81695	0.45697	6.63418	0.78244	5.66428	0.645029		17	0.682922	0.0768254	1.09765	0.14714	0.977105	0.103445												1.33406	0.857499	1.12907						1	1.128	1.19						17	68.714	7.63053	108.991	14.1885
	18	3.6965	2.51858	2.75871	0.447522	6.34563	0.719994	5.55887	0.639253		18	0.676156	0.0775731	1.04991	0.13187	0.958922	0.100154												1.31645	1.57898	1.5855						0.82	0.97	1.09						18	69.2509	7.36173	107.573	13.9025
	19	3.54823	2.311	2.66823	0.432844	6.03897	0.665138	5.45324	0.638248		19	0.648672	0.073814	0.999168	0.147048	0.9407	0.0987132												0.731343	1.0903	1.75446						1.2654	0.99	1.25						19	69.0162	7.29927	107.903	14.1238
	20	3.52562	2.37575	2.73078	0.442991	6.11547	0.7482	5.43909	0.632534		20	0.638232	0.0732093	1.01183	0.173369	0.93826	0.100001												0.761502	0.761502	1.182						0.86	1.137	1.33						20	69.4401	7.23534	108.023	13.8949
	21	3.46431	2.31118	2.66751	0.432727	5.93085	0.749419	5.27577	0.615051		21	0.629847	0.0724104	0.981278	0.125723	0.910086	0.10654												0.856793	0.945416	1.392						1.265	1.153	1.11						21	69.1448	7.49362	108.021	14.0887
	22	3.37398	2.24374	2.61335	0.423941	6.08087	0.789826	5.24257	0.609424		22	0.612057	0.0717723	1.0061	0.119867	0.90436	0.110206												1.1355	1.33406	1.1281						1.05	1.343	1.15						22	69.0631	7.12951	107.772	14.3
	23	3.31764	2.21217	2.57919	0.4184	5.82801	0.719544	5.14923	0.59913		23	0.603298	0.0691084	0.964264	0.151817	0.888258	0.102975												1.86928	1.04841	1.172						1.872	0.99	1.22						23	69.4701	7.11543	106.263	13.7287
	24	3.30646	2.25755	2.63378	0.427255	5.88602	0.766026	5.14476	0.600246		24	0.60326	0.0735372	0.973862	0.141226	0.887487	0.108296												1.19246	1.85862							0.94	1.5247							24	68.8928	7.1387	105.329	13.8756
	25	3.24834	2.32234	2.49785	0.405205	5.67616	0.710313	5.11959	0.608991		25	0.593293	0.067889	0.939139	0.157232	0.883144	0.104683												1.6871	1.46982							1.096	1.1925							25	68.392	6.46023	107.077	13.931
	26	3.16829	2.12615	2.5727	0.417347	5.60909	0.762135	5.08765	0.579238		26	0.576667	0.0698573	0.928043	0.126338	0.877636	0.110087												1.83951	1.42685							1.05	1.49							26	68.5826	7.00261	105.361	13.7268
	27	3.19057	2.25273	2.57787	0.418185	5.46744	0.686544	4.96142	0.5862		27	0.578105	0.0699209	0.904607	0.137974	0.85586	0.107437												1.5855	1.021							0.75	1.53							27	68.0993	6.95112	104.418	13.6865
	28	3.14298	2.18891	2.51474	0.407945	5.43584	0.761975	4.85131	0.569761		28	0.576006	0.0697825	0.899379	0.126073	0.836866	0.113059												0.444816	0.9921							0.86	1.5							28	68.1683	6.34373	104.275	13.6725
	29	3.11948	2.18556	2.57276	0.417357	5.48993	0.808167	4.8024	0.56769		29	0.569155	0.0706534	0.908327	0.138392	0.828428	0.114223												0.623077	1.032							0.75	1.1408							29	67.4134	6.52615	103.999	13.844
	30	3.02162	2.05255	2.40722	0.390502	5.35231	0.743078	4.66227	0.54579		30	0.553761	0.0665751	0.885558	0.147394	0.804255	0.106392												0.38803								1.53								30	67.4169	6.48269	102.827	13.425
	31	3.05304	2.0773	2.57957	0.418462	5.38512	0.802928	4.70644	0.558479		31	0.555734	0.0712625	0.890987	0.128538	0.811875	0.11462												0.427912								0.93								31	67.7648	6.47555	102.805	13.7416
	32	3.04217	2.07701	2.54631	0.413066	5.24332	0.766575	4.62135	0.570597		32	0.553028	0.0704411	0.867525	0.127065	0.797198	0.113448												0.561333								0.78								32	67.2417	6.08248	101.023	13.5551
	33	2.95494	2.1311	2.42849	0.393953	5.06132	0.755397	4.58217	0.561515		33	0.534538	0.0662003	0.837413	0.155833	0.790439	0.109993												0.818169								1.14								33	66.8003	6.29003	101.021	13.4484
	34	2.95271	2.08724	2.44023	0.395857	5.11804	0.776879	4.47623	0.536226		34	0.536754	0.0667387	0.846797	0.153234	0.772163	0.120191												0.700443								0.89								34	66.5194	6.11665	99.3396	13.1079
	35	2.89693	2.13945	2.43284	0.394659	5.06819	0.792942	4.46771	0.551715		35	0.529032	0.0680562	0.838548	0.147549	0.770694	0.113196												0.76727								0.97								35	65.8435	6.03116	99.6735	13.4814
	36	2.93529	2.08298	2.46904	0.400532	5.14535	0.794375	4.5438	0.554141		36	0.532826	0.0686397	0.851315	0.119263	0.78382	0.113846												0.809458								0.9								36	65.7339	6.00502	99.5247	13.4381
	37	2.85163	2.04354	2.36398	0.383488	4.90696	0.792193	4.42954	0.546272		37	0.522855	0.0651827	0.811873	0.152949	0.764109	0.113904												0.291829								0.9								37	65.5316	6.06163	99.0154	13.4
	38	2.85198	2.07023	2.42649	0.393628	5.0488	0.837737	4.34531	0.531169		38	0.517145	0.0665933	0.83534	0.128991	0.749579	0.119581												0.80241								0.86								38	65.1092	5.94601	98.4099	13.5233
	39	2.82883	2.04843	2.38833	0.387438	4.90121	0.807754	4.29902	0.530069		39	0.5148	0.0660952	0.810922	0.147847	0.741594	0.114274												0.79033								0.84								39	65.1019	5.83627	97.2184	13.303
																													0.8042								0.854
																													0.7425								0.672
																													0.9276								1.01
[truncated: 56 more columns]

## Sheet: Figure4
Fig 4B	without EGTA	wt	wt+TRPC5	wt+TRPC1	with EGTA	wt	wt+TRPC5	wt+TRPC1		without EGTA	wt	wt+TRPC5	wt+TRPC1	with EGTA	wt	wt+TRPC5	wt+TRPC1	Fig 4C	without EGTA	wt	wt+TRPC5	wt+TRPC1	with EGTA	wt	wt+TRPC5	wt+TRPC1		without EGTA	wt	wt+TRPC5	wt+TRPC1	with EGTA	wt	wt+TRPC5	wt+TRPC1		Fig. 4D	without EGTA	wt		wt+TRPC1		wt+TRPC5		with EGTA	wt
1st EPSC amp		5.52	19.06	8.99		9.2998	6.4305	1.04759		mean	6.47538	6.92538	5.99778	mean	5.64086	5.18622	5.71103	PPR		1.06	1.08	1.39		0.94	0.98	1.1		mean	1.04231	1.15385	1.23444	mean	0.916444	0.869048	0.888095		EPSC amplitude	stimulus	mean	sem	mean	sem	mean	sem	stimulus	mean	median	sd	sem
		7.17	13.9	3.52		4.56792	9.7218	12.5505		median	6.25	5.06	6.4	median	5.632	5.13385	5.10546			1.07	0.97	1.1		0.85	0.87	0.86		median	0.98	1.14	1.28	median	0.92	0.89	0.92		time course	1	6.47618	0.618004	5.99876	0.711915	6.92527	1.43502	1	5.64086	5.632	3.83245	0.571308
		6.17	11.5	2.93		1.63882	8.7695	5.10546		sd	2.22817	5.17461	2.13524	sd	3.83245	2.47728	3.51292			1.02	0.94	1.41		0.99	0.84	0.95		sd	0.20413	0.13568	0.21489	sd	0.141536	0.114232	0.303325			2	6.59009	0.474378	7.58535	1.49229	7.56408	1.07512	2	4.91361	3.95058	3.37091	0.520143
		7.37	9.45	6.49		8.67204	6.37926	13.7086		sem	0.617984	1.43518	0.711746	sem	0.571308	0.540587	0.766582			0.89	1.24	1.47		0.9	0.89	0.92		sem	0.0566156	0.0376308	0.0716301	sem	0.021099	0.0249276	0.066191			3	6.30532	0.48408	7.38636	1.50247	7.33611	0.989496	3	4.54997	3.49004	3.17147	0.489368
		9.11	4.71	5.48		5.95917	2.75206	2.28151												0.96	1.14	0.84		0.92	0.7	1												4	5.8713	0.455723	7.07361	1.52355	7.25798	0.99562	4	4.29007	3.22438	3.01434	0.465122
		6.25	2.87	4.37		3.89426	9.5024	7.74097												0.88	1.1	1.04		0.94	1	0.72												5	5.5672	0.429551	7.15785	1.40307	7.01088	0.92935	5	4.02806	3.05014	2.8783	0.444132
		6.08	5.06	7.06		2.83041	1.3662	11.5091												0.98	1.13	1.28		0.8	0.66	1.07		wt vs. wt+TRPC5			p=0.206866073503613							6	5.31555	0.418842	6.96745	1.4758	6.73084	0.875056	6	3.92381	3.01716	2.7256	0.420569
		7.54	5.44	8.74		1.92835	6.06994	8.7299		wt vs. wt+TRPC5		p>0.999999999999999								1	1.32	1.43		0.78	0.96	1.68		wt vs. wt+TRPC1			p=0.048504387973896							7	5.10071	0.417727	6.58365	1.31606	6.65632	0.882199	7	3.7786	2.69563	2.70737	0.417756
		3.78	2.3	6.4		7.31364	2.06971	5.44849		wt vs. wt+TRPC1		p>0.999999999999999								0.93	1.23	1.15		0.71	0.97	0.07		one-way ANOVA on ranks followed by Dunn’s post-hoc test										8	4.74433	0.39974	6.52123	1.39966	6.582	0.872938	8	3.77304	2.6025	2.67936	0.413435
		9.98	6.61			4.7972	2.81248	4.1996		one-way ANOVA on ranks followed by Dunn’s post-hoc test										0.9	1.27			0.78	0.84	0.98		in group										9	4.63829	0.399535	6.25958	1.3217	6.4758	0.869939	9	3.72282	2.71227	2.6317	0.406081
		3.35	4.74			11.4387	4.10063	3.49538		in group										1.47	0.98			0.86	0.83	0.45		wt without EGTA vs wt with EGTA			p=0.037703548542106							10	4.42091	0.381972	6.48864	1.25422	6.30264	0.821692	10	3.62072	2.62453	2.54649	0.392931
		9.02	2.02			5.7398	2.33273	3.36216		wt without EGTA vs wt with EGTA			p=0.48							0.9	1.35			0.7	0.99	0.82		TRPC1 without EGTA vs TRPC1 with EGTA			p=0.001353029778817							11	4.2902	0.378356	6.46797	1.26062	6.27139	0.805748	11	3.64261	2.41812	2.60768	0.402374
		2.84	2.37			0.970449	2.96582	2.22954		TRPC1 without EGTA vs TRPC1 with EGTA			p=0.422361965870212							1.49	1.25			1.13	0.81	0.72		TRPC5 without EGTA vs TRPC5 with EGTA			p=0.00000206792412							12	4.04008	0.349358	6.6217	1.21716	6.22181	0.789316	12	3.56047	2.44813	2.53203	0.3907
						8.53848	5.73903	5.40323		TRPC5 without EGTA vs TRPC5 with EGTA			p=0.674872202504923											0.84	0.75	0.81		MannWhitney										13	3.90353	0.341898	6.20606	1.13508	6.07484	0.785585	13	3.5806	2.48844	2.56939	0.396466
						3.38515	4.37551	6.5786		MannWhitney														0.94	0.95	1.06		Rank Sum Test										14	3.88132	0.330486	6.21809	1.20922	6.01395	0.790237	14	3.59969	2.44094	2.57774	0.397755
						0.855557	3.42222	2.31299		Rank Sum Test														1.44	1	0.92												15	3.65892	0.331154	6.23309	1.12447	5.94225	0.758863	15	3.54107	2.50249	2.57555	0.397416
						6.2948	5.13385	6.87935																0.96	0.92	1												16	3.56973	0.335324	6.00387	0.960677	5.86803	0.770989	16	3.58287	2.422	2.55824	0.394745
						4.06654	5.0875	6.94424																0.82	0.94	0.71												17	3.3966	0.293756	5.98736	1.09329	5.79773	0.753971	17	3.56189	2.39906	2.58611	0.399046
						7.2647	5.26128	3.40739																0.71	0.95	0.78												18	3.3174	0.296817	5.85886	1.02859	5.70516	0.73273	18	3.59462	2.30775	2.6546	0.409613
						1.80719	8.67345	3.31517																1.13	0.77	0.84												19	3.21332	0.307051	5.5987	0.986808	5.68177	0.744674	19	3.56518	2.56312	2.61899	0.404119
						2.92873	5.9448	3.68179																0.88	0.63	1.19												20	3.07774	0.291329	5.70834	0.998472	5.57808	0.718271	20	3.64422	2.73956	2.59255	0.400039
						1.17743																		1.06														21	3.0565	0.284767	5.53386	0.848913	5.5451	0.711018	21	3.5903	2.33534	2.68014	0.413554
						1.60941																		1.1														22	2.99745	0.278102	5.51212	0.926383	5.45667	0.687741	22	3.61371	2.45461	2.64721	0.408473
						9.81055																		0.85														23	2.91392	0.270272	5.4962	0.808416	5.42711	0.68481	23	3.59646	2.46613	2.64259	0.407761
						16.317																		0.77														24	2.80636	0.249409	5.14969	0.803522	5.32586	0.704095	24	3.66647	2.47376	2.69338	0.415598
						12.8665																		0.92														25	2.75829	0.265625	5.35172	0.782942	5.3759	0.711192	25	3.73425	2.53286	2.7273	0.420832
						7.34837																		0.57														26	2.75633	0.246067	5.30631	0.846413	5.19675	0.661896	26	3.7258	2.4566	2.76423	0.42653
						1.23938																		0.91														27	2.69377	0.252509	5.1662	0.750104	5.198	0.685828	27	3.73202	2.73583	2.66543	0.411284
						7.66729																		0.94														28	2.67448	0.249021	5.17804	0.737893	5.08236	0.669688	28	3.83855	2.5553	2.71247	0.418544
						4.73153																		0.95														29	2.55988	0.229777	5.05943	0.676652	5.13222	0.68684	29	3.83184	2.46723	2.85654	0.440774
						2.63692																		1.03														30	2.51242	0.237974	4.79406	0.732728	5.0612	0.667425	30	3.90503	2.61443	2.84952	0.43969
						3.33651																		0.74														31	2.43324	0.222729	4.73616	0.69445	5.08306	0.672395	31	3.87803	2.76635	2.78619	0.429918
						1.71612																		0.99														32	2.40892	0.223785	5.05232	0.727552	4.88881	0.661644	32	3.95618	2.71353	2.83341	0.437204
						7.42147																		0.95														33	2.37464	0.244498	4.84118	0.639501	4.92013	0.651318	33	3.98701	2.64479	2.92677	0.45161
						15.9865																		0.89														34	2.33714	0.213529	4.94581	0.72965	4.80363	0.648928	34	4.01487	2.64833	2.96725	0.457856
						1.98973																		1														35	2.29521	0.214598	4.81212	0.65975	4.7888	0.649277	35	3.9796	2.69595	2.92607	0.451503
						7.0632																		0.89														36	2.22852	0.201906	4.64721	0.604619	4.78351	0.647565	36	3.98809	2.67328	2.94205	0.453968
						6.23707																		0.97														37	2.2087	0.211552	4.5102	0.505089	4.78068	0.621042	37	4.03695	2.73069	2.94329	0.454159
						7.99047																		1.02														38	2.17824	0.187192	4.53827	0.495903	4.7842	0.64651	38	4.0514	2.73416	2.94196	0.453955
						10.8615																		0.85														39	2.18815	0.202242	4.69118	0.514022	4.59343	0.62417	39	4.09455	2.98009	3.00461	0.463621
						2.84912																		0.92														40	2.08411	0.206713	4.39996	0.640788	4.60495	0.646853	40	4.14651	2.81817	3.0529	0.471073
						1.69867																		0.97
						5.6743																		0.97
						5.632																		1.04
						5.786																		0.92
[truncated: 106 more columns]

## Sheet: Figure5
Fig 5B		tko				tko+TRPC5				tko+TRPC1				Fig 5C		tko				tko+TRPC5				tko+TRPC1				Fig 5D		frequency/bin			Fig 5E		frequency/bin			Fig 5F								Fig 5G		tko
EPSC amplitude	stimulus	mean	median	sd	sem	mean	median	sd	sem	mean	median	sd	sem	norm.	stimulus	mean	median	sd	sem	mean	median	sd	sem	mean	median	sd	sem	frequency distribution	Amp EPSC10/Amp EPSC1	tko	tko+TRPC1	tko+TRPC5	cum. freq. distr.	Amp EPSC10/Amp EPSC1	tko	tko+TRPC1	tko+TRPC5	Amp EPSC10/Amp EPSC1	tko	tko+TRPC1	tko+TRPC5		tko	tko+TRPC1	tko+TRPC5	total	stimulus	mean	median
time course	1	3.82957	3.52176	1.48644	0.262768	4.2743	3.977	2.28681	0.511345	4.76894	5.13365	1.93212	0.378921	EPSC amplitude	1	1	1	0	0	1	1	0	0	1	1	0	0	Amp EPSC10/Amp EPSC1	0.1	0.0322581	0	0	Amp EPSC10/Amp EPSC1	0.1	0.0322581	0	0		0.320298	0.477603	1.8461	mean	0.518474	0.690536	1.71107	EPSC charge	1	47.5681	36.7767
	2	3.41166	3.26252	1.32836	0.234823	5.96998	5.95866	3.02716	0.676893	5.00386	4.76349	2.54163	0.498454	time course	2	0.90623	0.911816	0.162353	0.0291594	1.44304	1.41931	0.314971	0.0704297	1.02243	0.986235	0.222343	0.043605		0.3	0.258065	0.153846	0		0.3	0.290323	0.153846	0		0.257957	0.716042	1.33661	median	0.499453	0.660491	1.65586		2	48.3691	35.6707
	3	3.02296	2.9333	1.19571	0.211374	6.35537	6.56906	2.94237	0.657934	4.7228	4.63753	2.50615	0.491496		3	0.801425	0.839369	0.171344	0.0307743	1.57616	1.55185	0.375044	0.0838624	0.96405	0.93004	0.297168	0.0582794		0.5	0.290323	0.192308	0		0.5	0.580645	0.346154	0		0.369897	0.392587	2.92237	sd	0.189774	0.258295	0.607281		3	46.3488	38.012
	4	2.76459	2.58648	1.10795	0.195859	6.73532	6.91283	3.2054	0.716749	4.48373	4.25395	2.45336	0.481144		4	0.732339	0.785257	0.171277	0.0307623	1.66307	1.63037	0.420944	0.094126	0.910837	0.843596	0.301873	0.0592021		0.7	0.354839	0.461538	0.05		0.7	0.935484	0.807692	0.05		0.417526	0.497243	1.74614	sem	0.0340844	0.0506558	0.135792		4	45.1683	38.409
	5	2.58657	2.23223	1.04119	0.184058	6.60998	7.01285	2.97212	0.664585	4.30577	4.07536	2.38809	0.468343		5	0.688581	0.668938	0.188811	0.0339115	1.66496	1.63662	0.451471	0.100952	0.86948	0.846234	0.289053	0.056688		0.9	0.0645161	0.0769231	0.05		0.9	1	0.884615	0.1		0.353008	0.652951	1.68313						5	44.4767	38.394
	6	2.43623	2.17942	1.0369	0.1833	6.80428	7.02149	3.03959	0.679673	4.14414	3.93865	2.30213	0.451486		6	0.643874	0.605273	0.190247	0.0341693	1.72202	1.74624	0.457319	0.10226	0.84161	0.780498	0.307782	0.0603609		1.1	0	0.0769231	0.05		1.1	1	0.961538	0.15		0.234942	0.709681	2.52221	tko vs. tko+TRPC1		p=0.140131245009156			6	43.9798	36.196
	7	2.30515	2.01539	1.02936	0.181966	6.75582	7.18367	3.1042	0.694119	3.95348	3.9376	2.10931	0.41367		7	0.60828	0.632523	0.192874	0.0346412	1.70907	1.61672	0.508465	0.113696	0.809177	0.737226	0.291087	0.0570868		1.3	0	0	0.15		1.3	1	0.961538	0.3		0.648059	0.540884	1.96053	tko vs. tko+TRPC5		p=0.000000000187271			7	44.1592	38.2226
	8	2.17321	2.03076	0.962302	0.170113	6.70626	6.85431	3.06067	0.684388	3.72929	3.8159	2.0184	0.395841		8	0.572744	0.566474	0.186822	0.0335541	1.71255	1.71046	0.546093	0.12211	0.763194	0.747283	0.278352	0.0545893		1.5	0	0.0384615	0.15		1.5	1	1	0.45		0.648059	0.638385	1.25213	one-way ANOVA on ranks followed by Dunn’s post-hoc test					8	44.0804	35.7736
	9	2.09602	1.90882	0.937416	0.165713	6.64312	6.90487	2.9527	0.660244	3.67582	3.59598	2.00329	0.392878		9	0.555449	0.543425	0.193449	0.0347445	1.69587	1.63075	0.530725	0.118674	0.751547	0.760484	0.278741	0.0546655		1.7	0	0	0.2		1.7	1	1	0.65		0.843042	0.778206	3.09593						9	44.0935	36.9088
	10	2.03071	1.93192	0.929826	0.164372	6.64435	6.95706	3.11122	0.695691	3.42795	3.38179	1.91596	0.375751		10	0.538212	0.469711	0.206263	0.0370459	1.7071	1.57659	0.630582	0.141002	0.703323	0.710077	0.26337	0.0516512		1.9	0	0	0.15		1.9	1	1	0.8		0.418182	0.763662	1.37387						10	44.1366	37.9541
	11	1.96662	1.88558	0.951317	0.168171	6.62636	6.99832	3.05695	0.683556	3.3668	3.21608	1.9023	0.373072		11	0.518474	0.499453	0.189774	0.0340844	1.71107	1.65586	0.607281	0.135792	0.690536	0.660491	0.258295	0.0506558		2.1	0	0	0.05		2.1	1	1	0.85		0.499453	0.487608	1.84819						11	44.0371	37.1525
	12	1.83772	1.79944	0.912226	0.16126	6.54014	6.72864	3.01923	0.675121	3.30587	3.00288	1.99973	0.392178		12	0.482869	0.444527	0.183942	0.0330369	1.69269	1.61849	0.613315	0.137141	0.669271	0.600697	0.256289	0.0502623		2.3	0	0	0		2.3	1	1	0.85		0.426206	0.879939	1.45229						12	44.0251	37.3353
	13	1.80705	1.74632	0.879465	0.155469	6.51411	6.80154	3.13914	0.701933	3.07849	2.984	1.77302	0.347719		13	0.479682	0.517508	0.185324	0.0332851	1.6922	1.61642	0.649067	0.145136	0.630312	0.568032	0.227388	0.0445944							2.5	1	1	1		0.595714	1.11863	1.07459						13	43.9571	36.6722
	14	1.70732	1.60375	0.873673	0.154445	6.52133	7.1001	2.93276	0.655785	3.01082	2.86029	1.80512	0.354013		14	0.451791	0.449544	0.189843	0.0340967	1.71529	1.64968	0.666166	0.148959	0.620208	0.615143	0.261504	0.0512851												0.355229	0.827647	1.6286						14	43.6176	37.0482
	15	1.64611	1.63763	0.859771	0.151987	6.40197	6.4111	3.03704	0.679102	2.90549	2.46333	1.77187	0.347492		15	0.436867	0.426513	0.191223	0.0343446	1.68543	1.54682	0.706508	0.15798	0.599963	0.589643	0.248679	0.04877												0.515895	1.52914	1.59529						15	43.1675	35.5054
	16	1.5672	1.58308	0.812386	0.143611	6.39581	6.67131	3.03782	0.679277	2.80884	2.3914	1.79434	0.3519		16	0.41959	0.416319	0.186008	0.0334081	1.67695	1.59271	0.708968	0.15853	0.57517	0.563023	0.237054	0.04649												0.744775	1.06718	2.06256						16	42.5661	34.912
	17	1.50987	1.56109	0.761583	0.13463	6.39355	6.58664	3.09452	0.691956	2.72559	2.35092	1.68964	0.331366		17	0.402435	0.430257	0.174964	0.0314244	1.68367	1.60829	0.72834	0.162862	0.564675	0.570145	0.251346	0.0492929												0.613706	0.735429	1.55449						17	42.2022	35.3026
	18	1.5256	1.56647	0.79982	0.14139	6.15983	6.07909	2.99077	0.668756	2.67176	2.21254	1.68255	0.329974		18	0.408098	0.414759	0.18701	0.0335879	1.62249	1.52113	0.711806	0.159165	0.551696	0.547711	0.242665	0.0475906												0.82489	0.787485	0.819788						18	42.4518	34.4492
	19	1.4482	1.48358	0.774409	0.136897	6.25041	6.58448	2.95106	0.659876	2.53973	2.13087	1.62146	0.317994		19	0.385008	0.421153	0.174193	0.0312859	1.66599	1.61396	0.750197	0.167749	0.525923	0.541652	0.22635	0.0443909												0.64304	0.735429	0.72955						19	41.4242	32.9502
	20	1.38228	1.3379	0.778275	0.137581	6.28343	6.80803	2.95548	0.660866	2.49718	2.07683	1.62247	0.318193		20	0.37069	0.392223	0.179541	0.0322465	1.68064	1.59763	0.762708	0.170547	0.51409	0.533746	0.219455	0.0430388												0.739951	0.383658	1.717						20	41.0155	31.6791
	21	1.36872	1.45624	0.727564	0.128616	6.11925	6.19398	2.9489	0.659393	2.41779	2.09984	1.48694	0.291614		21	0.367184	0.377185	0.169102	0.0303717	1.6472	1.5487	0.787563	0.176105	0.507197	0.54108	0.219379	0.0430237												0.746368	0.54605							21	41.4079	30.5828
	22	1.32835	1.37792	0.753164	0.133142	6.07278	6.53045	2.82409	0.631486	2.34006	1.89943	1.55244	0.304458		22	0.353262	0.348899	0.169882	0.0305117	1.63429	1.52956	0.72877	0.162958	0.485467	0.483629	0.219309	0.0430101												0.756507	0.650109							22	40.6858	30.1043
	23	1.34339	1.35713	0.710244	0.125555	6.04464	6.30104	2.91102	0.650923	2.28236	1.87096	1.49341	0.292882		23	0.36255	0.39563	0.171557	0.0308125	1.61876	1.49324	0.776167	0.173556	0.480763	0.495029	0.238594	0.046792												0.251335	0.614037							23	40.836	29.651
	24	1.32118	1.37967	0.708293	0.12521	6.13931	6.49643	3.06362	0.685046	2.26033	2.0188	1.50493	0.295142		24	0.356356	0.341956	0.173107	0.0310909	1.64036	1.53086	0.776907	0.173722	0.474203	0.493191	0.231706	0.0454412												0.407685	0.377142							24	40.2956	28.8604
	25	1.27174	1.27794	0.719606	0.12721	5.96454	6.22901	2.95831	0.661497	2.19759	1.77095	1.52128	0.298347		25	0.343426	0.360686	0.178246	0.032014	1.60091	1.50722	0.775237	0.173348	0.457538	0.442079	0.226176	0.0443568												0.337286	0.66803							25	39.3198	28.1757
	26	1.23369	1.35913	0.678306	0.119909	5.97354	6.4783	2.72686	0.609746	2.17136	1.6673	1.5142	0.296958		26	0.331089	0.33052	0.171277	0.0307622	1.61559	1.55174	0.766125	0.171311	0.452447	0.43157	0.220004	0.0431463												0.414354	0.379189							26	39.3004	28.215
	27	1.20186	1.1983	0.661824	0.116995	5.97823	6.18089	2.96158	0.66223	2.12858	1.86058	1.37496	0.269652		27	0.324627	0.314448	0.164828	0.029604	1.609	1.49639	0.783551	0.175207	0.447856	0.451545	0.197906	0.0388126												0.190725								27	39.1295	27.8512
	28	1.19075	1.21375	0.649732	0.114858	5.95087	6.21723	2.93592	0.656491	2.0543	1.64811	1.42832	0.280117		28	0.32055	0.331721	0.159517	0.02865	1.61107	1.53128	0.782065	0.174875	0.428007	0.416082	0.205995	0.0403989												0.463629								28	38.4402	27.452
	29	1.1721	1.19697	0.655823	0.115934	5.89591	6.22542	2.85998	0.639511	2.03176	1.71906	1.35625	0.265983		29	0.316928	0.297574	0.168261	0.0302205	1.59088	1.44618	0.774145	0.173104	0.426853	0.408823	0.194767	0.038197												0.652064								29	38.1384	27.6047
	30	1.17244	1.15577	0.647591	0.114479	5.7749	6.28706	2.69482	0.60258	1.98749	1.69289	1.41574	0.27765		30	0.316056	0.315894	0.157901	0.0283599	1.58296	1.53127	0.779145	0.174222	0.414459	0.402925	0.196284	0.0384945												0.692858								30	38.0792	27.7175
	31	1.16452	1.27044	0.645795	0.114161	5.7796	6.13912	2.78516	0.622781	1.95048	1.63459	1.32328	0.259517		31	0.314639	0.310451	0.160717	0.0288656	1.57624	1.4115	0.784185	0.175349	0.414516	0.397604	0.208507	0.0408916												0.690042		--						31	37.7234	27.4892
	32	1.13608	1.21815	0.65846	0.1164	5.85754	6.39222	2.88657	0.645458	1.75721	1.60708	1.23959	0.243104		32	0.304721	0.309103	0.159308	0.0286125	1.58231	1.50185	0.802009	0.179335	0.377742	0.384532	0.190252	0.0373115																				32	37.1313	27.2083
	33	1.11573	1.08343	0.645779	0.114159	5.80134	6.07583	2.81185	0.628749	1.75412	1.48389	1.22607	0.240453		33	0.300829	0.292166	0.164695	0.02958	1.57864	1.45481	0.80522	0.180053	0.37949	0.380704	0.199536	0.0391322																				33	37.5189	27.3177
	34	1.11842	1.13147	0.652524	0.115351	5.66489	6.01236	2.86645	0.640958	1.74406	1.49804	1.21121	0.237539		34	0.299114	0.291364	0.164367	0.0295212	1.54152	1.41861	0.79647	0.178096	0.376099	0.362045	0.193659	0.0379797																				34	37.0353	27.2548
	35	1.08016	1.0544	0.624345	0.11037	5.69688	6.2677	2.76324	0.617879	1.70401	1.58221	1.13641	0.222868		35	0.289766	0.292252	0.155755	0.0279745	1.55735	1.50265	0.800832	0.179071	0.370139	0.376577	0.180399	0.0353792																				35	36.8594	28.1304
	36	1.09509	1.16119	0.634651	0.112191	5.75466	6.20057	2.89551	0.647455	1.72509	1.53214	1.22292	0.239834		36	0.29338	0.26788	0.159083	0.0285721	1.56283	1.48068	0.779706	0.174348	0.371537	0.318261	0.185912	0.0364603																				36	36.6398	26.9423
	37	0.998779	1.0741	0.56854	0.100505	5.43501	5.88363	2.71395	0.606858	1.62712	1.44686	1.20884	0.237072		37	0.271141	0.27511	0.150737	0.0270732	1.49619	1.37273	0.792996	0.177319	0.354567	0.311123	0.203052	0.0398218																				37	36.2111	27.4691
	38	1.08081	1.13044	0.594304	0.105059	5.62849	6.20699	2.76846	0.619046	1.62852	1.29695	1.18868	0.23312		38	0.291804	0.29621	0.149406	0.0268341	1.52671	1.357	0.761256	0.170222	0.351687	0.314926	0.184181	0.0361208																				38	35.9453	26.5297
	39	1.05565	1.06608	0.578094	0.102193	5.47739	6.0136	2.73918	0.612499	1.59943	1.461	1.11934	0.21952		39	0.288246	0.278948	0.157153	0.0282256	1.50235	1.34382	0.796241	0.178045	0.35176	0.325121	0.190027	0.0372673																				39	35.5857	26.6932
[truncated: 57 more columns]

## Sheet: Figure6
Fig 6B		wt			tko				wt	tko	Fig 6C	wt	tko		wt	tko	Fig. 6D		inward current					norm. frequency increase				Fig. 6E						Fig 6F	wt	tko		wt	tko
% responding		responder	# of cells	% responder	responder	# of cells	% responder											time	mean	median	sd	sem	time	mean	median	sd	sem	mEPSC	time	mean	median	sd	sem
	1st prep	10	10	100	0	3	0	mean	91.3462	0	inward current	0.122042	-0.0039705	mean	0.558451	0.0200449	inward current	0	0.00671265	0.00352975	0.0152266	0.00507552	0	0.976451	0.987452	0.166135	0.0553783	amplitude	0	66.4607	68.5642	17.8387	8.91934	mEPSC	2.48218	1.02339	mean	1.93334	0.892513
	2nd prep	9	13	69.2308	0	5	0	median	100	0		0.196592	-0.00373379	median	0.526343	0.0214514		5	0.00733991	0.00189053	0.0111214	0.00370712	5	1.02238	1.00721	0.15024	0.0500802		5	68.2115	70.6512	20.3765	10.1883	frequency	1.19565	0.517877	median	2.09696	0.953696
	3rd prep	4	4	100	0	3	0	sd	13.4958	0		0.940112	-0.0276945	sd	0.430434	0.0468194		10	0.007925	0.00070624	0.0112356	0.00338766	10	0.979434	0.990891	0.144335	0.0435186		10	73.0777	75.877	23.6694	11.8347	increase	2.97536	0.883885	sd	0.593809	0.443919
	4th prep	6	6	100	0	5	0	sem	6.03552	0		0.93907	0.0318285	sem	0.0680576	0.0117048		15	0.0103722	0.00174819	0.0136701	0.00412168	15	0.998993	0.981804	0.0733274	0.022109		15	65.4056	69.8639	14.5685	7.28423		1.37877	0.164839	sem	0.17904	0.11098
	5th prep	7	8	87.5								0.997827	0.0481403					20	0.00956418	0.00303952	0.0146361	0.00441295	20	1.00597	1.04921	0.151952	0.0458151		20	61.961	51.6793	26.0914	8.69712		1.57036	0.884003
									p=0.008			0.247207	0.0549675		p=0.000000004253504			25	0.00831295	0.00398893	0.0174249	0.00525381	25	1.04473	0.946457	0.212757	0.0641487		25	64.8886	51.4679	28.6683	9.55609		1.53074	1.21157
									MannWhitney			0.519084	0.0481403		MannWhitney			30	0.00674844	0.00394559	0.0235978	0.00711499	30	1.07679	1.0813	0.173609	0.0523452		30	69.5153	72.5508	27.9083	8.41466		1.17619	0.884003			p=0.0000435653148
									Rank Sum Test			0.841416	-0.0482852		Rank Sum Test			35	0.0060487	0.0063095	0.0255717	0.00771015	35	1.09255	1.07223	0.217974	0.0657216		35	67.7191	69.5891	25.3926	7.65616		2.09696	0.388405			MannWhitney
												0.606867	0.15111					40	0.0109568	0.00733246	0.024747	0.0074615	40	1.03695	1.00454	0.117357	0.0353845		40	67.2743	65.5628	25.9056	7.81083		2.39126	1.52121
												1.1465	-0.00492007					45	0.0703869	0.066823	0.0651823	0.0196532	45	1.04793	0.971917	0.210013	0.0633214		45	67.0807	68.6817	24.6893	7.44411		2.26755	1.37766
												0.006616	-0.0280189					50	0.237928	0.113896	0.268431	0.0809349	50	1.27553	0.982762	0.584619	0.176269		50	67.3535	70.8852	23.7197	7.15176		2.20174	0.404791
												0.548895	0.0415161					55	0.402001	0.17637	0.43934	0.132466	55	1.51469	1.1648	0.718922	0.216763		55	67.4863	70.6171	28.0966	8.47144			1.04421
												1.03959	0.0178556					60	0.524194	0.314543	0.504914	0.152237	60	1.60155	1.22518	0.750856	0.226391		60	66.1921	65.5111	24.1647	7.28592			1.18845
												0.00577805	0.0250472					65	0.607182	0.462217	0.532389	0.160521	65	1.77532	1.62867	0.71308	0.215002		65	69.1995	71.8975	26.4934	7.98807			1.3251
												0.25349	0.031986					70	0.663177	0.615662	0.53588	0.161574	70	1.72739	1.45478	0.687205	0.2072		70	67.3812	65.2115	25.8849	7.8046			1.3195
												0.00889174	-0.0132507					75	0.656822	0.768349	0.504607	0.152145	75	1.93334	2.09696	0.593809	0.17904		75	68.3081	67.0069	25.6411	7.73108			0.141323
												1.64939						80	0.64174	0.680738	0.47334	0.142717	80	1.55881	1.48971	0.314385	0.0947906		80	68.0636	66.9461	27.7644	8.37128
												1.19218						85	0.602226	0.581081	0.432068	0.130273	85	1.4776	1.33598	0.394281	0.11888		85	66.2624	60.0848	27.2185	8.20668
												0.204191						90	0.54558	0.470452	0.378611	0.114156	90	1.28538	1.21769	0.430777	0.129884		90	66.8286	63.9111	27.1619	8.18963
												0.533603						95	0.487852	0.408519	0.326258	0.0983706	95	1.30584	1.16412	0.464958	0.14019		95	65.7385	60.9652	26.1368	7.88054
												0.369466						100	0.43977	0.384403	0.27878	0.0840552	100	1.30739	1.26737	0.392425	0.11832		100	64.8658	62.379	25.9885	7.83584
												0.147007						105	0.388075	0.376372	0.236943	0.071441	105	1.21386	1.13208	0.326962	0.0985828		105	65.1263	67.9327	25.8687	7.79971
												1.16431						110	0.344415	0.304087	0.205986	0.0621071	110	1.21085	1.18424	0.348818	0.105173		110	65.8194	62.9234	27.5177	8.29691
												0.863577						115	0.315386	0.291235	0.183356	0.0552838	115	1.23505	1.06204	0.377789	0.113908		115	63.1318	64.2454	25.8696	7.79996
												1.14113						120	0.278408	0.288818	0.169035	0.0509659	120	1.17695	1.13865	0.262535	0.0791573		120	64.1527	65.6566	26.1907	7.89679
												0.809836						125	0.246751	0.280694	0.15663	0.0472258	125	1.11645	1.10574	0.236684	0.0713628		125	64.2543	58.6085	27.9727	8.43409
												0.0417606						130	0.219235	0.212102	0.149959	0.0452142	130	1.12856	1.1003	0.279821	0.0843693		130	65.2111	65.391	26.1403	7.88159
												0.229873						135	0.204878	0.152916	0.149955	0.0452131	135	1.14364	1.13603	0.239	0.0720613		135	63.1514	60.9071	25.7323	7.75858
												0.830862						140	0.178247	0.134803	0.143179	0.04317	140	1.08154	1.0869	0.318665	0.0960811		140	62.7119	63.2074	24.4752	7.37954
												0.116772						145	0.159048	0.127598	0.141665	0.0427136	145	1.09904	1.10811	0.241396	0.0727835		145	66.3816	67.3528	27.7523	8.36763
												0.138584						150	0.145761	0.102619	0.146957	0.0443092	150	1.15574	1.12102	0.295298	0.0890357		150	65.7717	66.4016	28.2989	8.53245
												0.330038						155	0.130368	0.0937995	0.139677	0.0421141	155	1.12339	1.19281	0.327907	0.0988675		155	65.7905	57.4942	28.1703	8.49367
												0.559566						160	0.112528	0.0913088	0.140128	0.0422501	160	1.0609	1.07099	0.362103	0.109178		160	66.3082	66.805	28.9365	8.7247
												0.210631						165	0.0990716	0.0867892	0.143003	0.0431172	165	1.09395	1.1086	0.26497	0.0798914		165	63.8148	59.6827	26.2278	7.90797
												0.0820326						170	0.0875274	0.0846719	0.142911	0.0430893	170	1.13938	1.18666	0.396848	0.119654		170	63.4367	59.921	25.9803	7.83337
												0.303937						175	0.0801859	0.0888494	0.144637	0.0436096	175	1.08998	1.1002	0.36623	0.110422		175	64.756	59.1359	27.4367	8.27248
												0.397445						180	0.0701483	0.0881668	0.142455	0.0429517	180	1.08966	1.04659	0.29157	0.0879118		180	65.5433	60.5435	27.4194	8.26725
												1.29418						185	0.0588308	0.0754848	0.139189	0.0419672	185	1.15598	1.1737	0.339272	0.102294		185	64.5603	60.7905	26.1055	7.87111
												0.632856						190	0.0535451	0.0718267	0.133181	0.0401555	190	1.08775	1.15393	0.323201	0.0974488		190	66.5593	59.5616	27.0609	8.15918
												0.67483						195	0.0552124	0.0724413	0.130712	0.0394111	195	1.16512	1.22561	0.401106	0.120938		195	63.6093	59.1992	26.8182	8.08599
																		200	0.0462171	0.064154	0.131676	0.0397018	200	1.06578	1.06696	0.325507	0.098144		200	66.6723	61.9855	27.5145	8.29594
																		205	0.0418511	0.0639757	0.130079	0.0392203	205	1.11034	1.18119	0.292885	0.0883082		205	65.0174	65.7835	25.1471	7.58213
																		210	0.0402646	0.0617816	0.125952	0.037976	210	1.11035	1.12137	0.23499	0.070852		210	64.4262	63.4889	25.1478	7.58234
																		215	0.0338825	0.0544247	0.126104	0.0380217	215	1.13441	1.19783	0.241069	0.0726852		215	64.5712	60.4731	26.662	8.03888
																		220	0.0236863	0.0500964	0.125996	0.0379891	220	1.07647	1.10512	0.256507	0.0773399		220	64.0775	60.2308	26.5351	8.00062
																		225	0.0156528	0.0451467	0.126813	0.0382356	225	1.32709	1.37088	0.445936	0.134455		225	63.3699	62.7912	25.3772	7.65151
																		230	0.0135307	0.0499811	0.123314	0.0371805	230	1.1882	1.27919	0.401589	0.121084		230	64.0942	58.6906	26.7282	8.05884
																		235	0.0105758	0.0424496	0.122735	0.0370061	235	1.19044	1.20157	0.294922	0.0889222		235	62.4478	56.982	26.1207	7.87568
																		240	0.00671225	0.0384285	0.119256	0.0359569	240	1.15738	1.17282	0.302391	0.0911743		240	63.1493	59.6985	26.3055	7.93139
																		245	0.00480236	0.0343431	0.117226	0.0353449	245	1.19925	1.21576	0.282277	0.0851096		245	65.7799	66.7179	26.7359	8.06119
																		250	-0.000321132	0.0371683	0.115689	0.0348815	250	1.19107	1.28097	0.278516	0.0839759		250	64.6264	66.576	28.007	8.44442
																		255	-0.00435532	0.030955	0.113649	0.0342666	255	1.21849	1.34811	0.392942	0.118476		255	63.9165	66.4171	26.4185	7.96549
																		260	-0.00903739	0.0309415	0.115649	0.0348696	260	1.10799	1.22838	0.488001	0.147138		260	62.0254	55.8496	23.6712	7.13714
																		265	-0.0119934	0.0324027	0.113331	0.0341707	265	1.0777	1.20686	0.405952	0.122399		265	63.2219	57.2612	27.2548	8.21764
																		270	-0.0149487	0.0299912	0.109253	0.0329409	270	1.13719	1.22679	0.415385	0.125243		270	61.5394	60.9264	23.0085	6.93731
																		275	-0.0160985	0.0280014	0.107665	0.0324621	275	1.14117	1.20621	0.349081	0.110389		275	60.2955	58.9072	23.1098	6.96786
																													280	61.7767	63.514	25.1105	7.5711
																													285	60.1811	59.0079	24.1289	7.27515
																													290	61.4195	62.0798	24.545	7.4006
																													295	62.0288	60.8172	26.1009	7.86972

## Sheet: Figure7
Fig. 7B		Ringer		TEA		normalized		Ringer		TEA		Fig 7C	Ringer	TEA		Ringer	TEA	Fig 7D	Ringer	TEA		Ringer	TEA	Fig. 7E		Ringer				TEA				normalized		Ringer				TEA				Fig 7F	Ringer	TEA		Ringer	TEA
EPSC amplitude	stimulus	mean	sem	mean	sem	EPSC amp	stimulus	mean	sem	mean	sem	1st EPSC	3.147	9.378	mean	6.716	10.989	PPR	1.49837	1.14673	mean	1.16249	0.942537	synchr	stimulus	mean	median	sd	sem	mean	median	sd	sem	cum synchr	stimulus	mean	median	sd	sem	mean	median	sd	sem	RRP	0.3144	0.6665	mean	0.521285	0.827944
	1	6.716	1.302	10.989	1.744		1	1	0	1	0		15.17	20.787	median	5.936	9.233		1.08872	0.962621	median	1.11208	0.958598	EPSC charge	1	57.7307	31.1319	31.9166	15.9583	99.9162	76.6396	36.3672	18.1836	EPSC charge	1	0.0577307	0.0311319	0.0319166	0.0159583	0.0999162	0.0766396	0.0363672	0.0181836		1.14926	1.6785	median	0.390275	0.73224
	2	7.23239	1.46344	10.1341	1.61973		2	1.08789	0.0438276	0.922208	0.0302389		12.413	15.08	sem	5.206	6.978		1.19188	0.870336	sem	0.160251	0.115118		2	65.4536	43.4915	31.4733	15.7367	92.3883	81.3718	32.775	16.3875		2	0.123184	0.0739136	0.0633899	0.0313688	0.200058	0.148783	0.149361	0.0373403		1.07289	1.41377	sem	0.445239	0.573704
	3	6.77022	1.327	9.12974	1.45844		3	1.01837	0.0578587	0.830807	0.033313		6.799	8.613	sd	1.302	1.744		1.20807	0.97456	sd	0.0400626	0.0287796		3	63.2405	42.7438	29.259	14.6295	82.9161	66.7516	29.1338	14.5669		3	0.186425	0.121163	0.0926489	0.0457612	0.292446	0.230155	0.213371	0.0533428		0.49689	0.79798	sd	0.11131	0.143426
	4	6.34415	1.21325	7.89482	1.24788		4	0.954282	0.0539902	0.71843	0.033697		7.601	19.838					1.24313	0.973586					4	58.8304	39.0302	26.993	13.4965	78.7733	60.7705	28.2698	14.1349		4	0.245255	0.160391	0.119642	0.0589722	0.375362	0.301205	0.270086	0.0675215		1.10823	2.01719
	5	5.88648	1.11596	7.35204	1.16724		5	0.885439	0.05605	0.669036	0.0345554		2.526	3.504					1.13447	1.07763					5	55.9633	38.9698	24.8889	12.4444	72.583	56.4257	26.0243	13.0121		5	0.301218	0.199361	0.144531	0.0711007	0.454136	0.372375	0.325381	0.0813453		0.0942	0.1095
	6	5.52139	1.03217	6.71081	1.10481		6	0.830524	0.0542983	0.610684	0.0397949		3.024	11.567					1.08969	0.924501					6	55.3737	38.0521	24.6361	12.318	70.3012	51.5606	24.9596	12.4798		6	0.356592	0.235677	0.169167	0.0830868	0.526719	0.437288	0.37617	0.0940424		0.222481	0.61123
	7	5.30489	0.957804	6.46955	1.05329		7	0.797957	0.0495679	0.588729	0.0369317		2.67	6.643					1.47447	0.926771					7	52.1145	37.0654	22.3644	11.1822	66.2427	48.7047	24.7674	12.3837		7	0.408707	0.269917	0.191531	0.0938995	0.59702	0.485758	0.4245	0.106125		0.421982	0.360549		p=0.000762939453125
	8	5.02781	0.914817	6.00606	1.02664		8	0.756279	0.0547717	0.546552	0.040276		8.123	19.331		p=0.000030517578125			0.998153	0.855879		p=0.000152587890625			8	50.6945	34.4464	22.2927	11.1464	63.711	48.9913	23.7119	11.8559		8	0.459401	0.301802	0.213824	0.104594	0.663263	0.532503	0.47225	0.118063		0.358568	0.617386		paired t-test
	9	4.7754	0.894834	5.7484	0.986654		9	0.718311	0.0458675	0.523105	0.0428776		7.163	9.088		paired t-test			1.06101	0.996589		paired t-test			9	49.1125	32.9155	22.0015	11.0008	61.5275	46.2408	22.8211	11.4105		9	0.508514	0.332755	0.235826	0.115165	0.726974	0.575575	0.51784	0.12946		0.76901	1.08756
	10	4.44865	0.830981	5.37822	0.948812		10	0.669162	0.0481445	0.489418	0.0420428		5.073	5.596					1.03339	1.09794					10	46.4185	32.5132	20.5682	10.2841	59.2874	43.1527	23.2823	11.6412		10	0.554932	0.363472	0.256394	0.124844	0.788501	0.616212	0.561615	0.140404		0.430978	0.815033
	11	4.39193	0.81953	5.21516	0.925539		11	0.660631	0.0524812	0.47458	0.0424457		9.015	11.919					1.33941	0.954575					11	45.5325	31.3798	20.3582	10.1791	57.9087	40.1775	22.5816	11.2908		11	0.600465	0.397364	0.276752	0.134418	0.847789	0.657651	0.605994	0.151498		0.120715	0.229033
	12	4.1604	0.799221	5.05185	0.927477		12	0.625804	0.0510877	0.459719	0.0446467		1.884	2.623					1.18337	0.988553					12	44.0111	29.648	20.2942	10.1471	55.9218	42.5097	21.0334	10.5167		12	0.644476	0.428863	0.297046	0.143739	0.905697	0.695517	0.649425	0.162356		0.1456	1.22274
	13	4.05935	0.759493	4.77403	0.87147		13	0.610603	0.0555909	0.434437	0.0398629		1.116	2.544					1.06859	0.786446					13	43.0442	27.8856	19.9484	9.97419	54.3652	42.214	21.6328	10.8164		13	0.68752	0.458823	0.316995	0.152848	0.961619	0.736716	0.689671	0.172418		0.0395941	0.11521
	14	4.06326	0.794522	4.63698	0.876476		14	0.611193	0.0516615	0.421965	0.0423188		2.429	5.054					0.958493	0.846943					14	41.6579	27.195	19.4801	9.74003	51.8057	37.7202	19.598	9.79901		14	0.729178	0.489813	0.336475	0.16188	1.01598	0.776215	0.731228	0.182807		0.156443	0.251602
	15	3.8412	0.753092	4.44923	0.827852		15	0.577791	0.054706	0.404881	0.0412722		19.3	24.26					1.02854	0.696946					15	40.9749	27.0369	19.102	9.55098	50.2087	36.7646	19.4004	9.70021		15	0.770153	0.520387	0.355577	0.170637	1.06779	0.811484	0.768411	0.192103		1.43931	1.25332
	16	3.80071	0.728614	4.27167	0.794334		16	0.5717	0.0526426	0.388722	0.0377917														16	39.6581	26.4054	17.9012	8.9506	50.1433	35.0303	20.4707	10.2354		16	0.809811	0.549634	0.373478	0.179019	1.118	0.844531	0.804898	0.201225
	17	3.63418	0.712754	4.09948	0.771348		17	0.546651	0.052977	0.373053	0.0395877														17	39.3653	27.3468	18.1072	9.05362	47.703	34.4783	19.912	9.95598		17	0.849176	0.579796	0.391585	0.18731	1.16814	0.877614	0.84412	0.21103
	18	3.51316	0.668661	3.97848	0.770104		18	0.528446	0.0549688	0.362042	0.036093														18	38.0914	25.2863	17.3204	8.6602	46.7833	33.9573	19.4164	9.70818		18	0.887268	0.609033	0.408905	0.19549	1.21584	0.907163	0.881837	0.220459
	19	3.56105	0.70042	3.81606	0.758369		19	0.535649	0.0544705	0.347262	0.0387564														19	36.9752	24.8698	16.8844	8.44218	43.7453	32.5172	18.7046	9.35228		19	0.924243	0.633903	0.42579	0.20346	1.26263	0.937966	0.918603	0.229651
	20	3.43821	0.689742	3.81979	0.749175		20	0.517172	0.0524862	0.347601	0.0377677														20	37.2203	22.8193	17.5042	8.75208	43.0852	30.6501	18.0099	9.00495		20	0.961463	0.657618	0.443294	0.211786	1.30637	0.9688	0.954162	0.238541
	21	3.37931	0.672794	3.57791	0.707119		21	0.508314	0.0544454	0.32559	0.0394356														21	37.3288	23.1115	17.8589	8.92947	43.2954	29.5845	19.0726	9.53629		21	0.998792	0.679915	0.461153	0.220159	1.34946	0.997919	0.988526	0.247131
	22	3.21806	0.656442	3.57648	0.705923		22	0.484057	0.0504687	0.32546	0.0395621														22	35.2598	22.4034	17.5257	8.76284	43.0124	29.5941	18.7713	9.38566		22	1.03405	0.702628	0.478679	0.228346	1.39275	1.02457	1.02446	0.256115
	23	3.27721	0.690574	3.52719	0.684904		23	0.492955	0.055756	0.320975	0.0384229														23	35.0782	22.6095	17.7713	8.88566	41.6273	29.0239	17.8146	8.9073		23	1.06913	0.724319	0.49645	0.236729	1.43577	1.05248	1.06009	0.265024
	24	3.1167	0.63513	3.38146	0.687975		24	0.468811	0.0507765	0.307713	0.0360331														24	33.6131	20.1534	16.7176	8.35879	40.4629	29.7031	17.3088	8.65442		24	1.10274	0.745544	0.513167	0.244618	1.47739	1.08151	1.09422	0.273555
	25	3.04794	0.659643	3.30099	0.658899		25	0.458468	0.0520066	0.30039	0.0354167														25	32.5768	18.8251	16.7988	8.39939	39.1703	27.1446	16.7609	8.38045		25	1.13532	0.766083	0.529966	0.2525	1.51786	1.11121	1.12734	0.281834
	26	2.96005	0.606168	3.24042	0.65185		26	0.445248	0.0541627	0.294879	0.0372935														26	32.7009	20.4315	15.9316	7.9658	39.3625	29.0012	17.061	8.53052		26	1.16802	0.787384	0.545898	0.259903	1.55703	1.13718	1.15906	0.289764
	27	2.99743	0.627486	3.14969	0.634991		27	0.450871	0.0521202	0.286622	0.0382209														27	32.6869	21.6252	15.7891	7.89454	38.9474	29.1444	17.0859	8.54297		27	1.20071	0.807164	0.561687	0.267406	1.59639	1.16317	1.19131	0.297827
	28	2.98166	0.597679	3.10183	0.636277		28	0.448499	0.0553454	0.282267	0.0372469														28	32.5874	20.019	16.3364	8.16821	37.3918	27.9111	16.6077	8.30387		28	1.23329	0.82707	0.578023	0.275105	1.63534	1.18929	1.22325	0.305813
	29	2.87203	0.591348	3.01743	0.595393		29	0.432008	0.0531643	0.274586	0.0373998														29	29.8166	17.8736	14.4706	7.23529	36.6322	26.7492	16.2195	8.10975		29	1.26311	0.845636	0.592494	0.28198	1.67273	1.21468	1.25433	0.313584
	30	2.82722	0.588821	2.91636	0.593004		30	0.425269	0.0531507	0.265389	0.0375737														30	30.3486	18.5916	15.7752	7.88759	35.1162	25.9436	15.7541	7.87705		30	1.29346	0.863596	0.608269	0.289525	1.70936	1.24015	1.28455	0.321136
	31	2.81891	0.563491	2.90492	0.577289		31	0.424017	0.0519411	0.264348	0.0369019														31	29.3352	18.9848	14.2017	7.10084	34.905	25.2836	16.5207	8.26035		31	1.3228	0.882598	0.622471	0.296321	1.74448	1.26215	1.31402	0.328505
	32	2.82621	0.559802	2.81483	0.565549		32	0.425117	0.0531895	0.25615	0.0375695														32	30.1439	18.3871	14.1753	7.08767	34.1689	25.2522	15.357	7.67851		32	1.35294	0.900458	0.636646	0.303207	1.77938	1.2863	1.3452	0.3363
	33	2.58572	0.540782	2.82052	0.571519		33	0.388941	0.0503676	0.256667	0.0366028														33	28.6477	17.9424	14.3226	7.16131	35.3486	24.6777	15.2584	7.62921		33	1.38159	0.9184	0.650969	0.310054	1.81355	1.30917	1.37386	0.343466
	34	2.6516	0.563854	2.72821	0.540675		34	0.398852	0.0558325	0.248268	0.0347901														34	28.8663	16.1505	15.4745	7.73725	32.7182	25.7677	15.2565	7.62827		34	1.41045	0.935415	0.666443	0.317381	1.8489	1.33085	1.4027	0.350675
	35	2.61021	0.55109	2.66804	0.547101		35	0.392626	0.0513118	0.242792	0.0344957														35	28.1832	17.7131	14.6038	7.30188	32.2214	24.1469	14.8381	7.41906		35	1.43864	0.953159	0.681047	0.324258	1.88162	1.35394	1.43128	0.35782
	36	2.67614	0.5513	2.65937	0.5483		36	0.402543	0.0538219	0.242003	0.0395296														36	29.3407	18.3768	14.3079	7.15397	32.2234	23.8764	14.9539	7.47697		36	1.46798	0.970898	0.695355	0.33128	1.91384	1.37193	1.45879	0.364698
	37	2.55744	0.521301	2.62224	0.512289		37	0.384688	0.054871	0.238624	0.0370865														37	26.6728	16.4	13.4672	6.73361	31.7235	22.213	15.4519	7.72597		37	1.49465	0.987523	0.708822	0.337719	1.94606	1.39218	1.48609	0.371523
	38	2.51507	0.529298	2.45482	0.496218		38	0.378314	0.0515482	0.223389	0.035829														38	27.2886	16.3087	14.0554	7.02769	30.8541	21.763	14.7079	7.35394		38	1.52194	1.00414	0.722878	0.344504	1.97779	1.4135	1.51471	0.378678
	39	2.52688	0.514933	2.4193	0.497778		39	0.380091	0.0561313	0.220157	0.035532														39	27.7469	15.2259	13.6803	6.84015	30.1023	23.7454	18.926	7.45298		39	1.54969	1.0212	0.736558	0.351059	2.00864	1.43321	1.54225	0.385564
[truncated: 30 more columns]

## Sheet: Figure8
Fig 8C		tko				wt				wt+TRPC1				wt+TRPC5				Fig 8D	wt	tko	wt+TRPC1	wt+TRPC5		wt	tko	wt+TRPC1	wt+TRPC5	Fig 8E	wt	tko	wt+TRPC1	wt+TRPC5		wt	tko	wt+TRPC1	wt+TRPC5	Fig.8F		tko		wt		wt+TRPC1		wt+TRPC5		Fig 8G	wt
time course	frames	mean	median	sd	sem	mean	median	sd	sem	mean	median	sd	sem	mean	median	sd	sem	maxdF/F0	0.39	0.12	0.89	0.783	mean	0.348787	0.188567	0.617927	0.661693	slope	0.07	0.01	0.14	0.12	mean	0.044	0.0222222	0.0854545	0.0893333	dF/F0	frames	mean	sem	mean	sem	mean	sem	mean	sem	slope after	0.0041
dF/F0	1	0	0	0	0	0	0	0	0	0	0	0	0	0	0	0	0		0.423	0.191	1.2	1.32	median	0.31	0.191	0.489	0.672		0.03	0.02	0.07	0.15	median	0.04	0.02	0.08	0.08	0-30 frames	1	0	0	0	0	0	0	0	0	stimulation	0.00377966
	2	0.0325482	0.0294375	0.00819207	0.00273069	0.056265	0.051	0.0230437	0.00665214	0.0743473	0.061925	0.0319953	0.0101178	0.0826265	0.0720192	0.0365745	0.0138239		0.13	0.158	0.31	0.59	sd	0.179566	0.0415366	0.31354	0.244472		0.03	0.03	0.09	0.14	sd	0.0188225	0.00971825	0.0367052	0.0271153		2	0.0325482	0.00273069	0.056265	0.00665214	0.0743473	0.0101178	0.0826265	0.0138239		0.00408475
	3	0.0289592	0.0268125	0.00654147	0.00218049	0.0528154	0.053375	0.0204691	0.00590891	0.0723578	0.0652667	0.0335769	0.0106179	0.079221	0.06875	0.0364836	0.0137895		0.48	0.15	0.49	0.489	sem	0.0463638	0.0138455	0.0945359	0.0631224		0.02	0.03	0.14	0.05	sem	0.00485994	0.00323942	0.011067	0.00700113		3	0.0289592	0.00218049	0.0528154	0.00590891	0.0723578	0.0106179	0.079221	0.0137895		0.00338983
	4	0.029455	0.030619	0.00511243	0.00170414	0.0560405	0.056947	0.0287414	0.00829694	0.0729561	0.0581	0.0296637	0.00938048	0.0825893	0.08625	0.0342501	0.0129453		0.31	0.26	0.35	0.712							0.05	0.04	0.03	0.07							4	0.029455	0.00170414	0.0560405	0.00829694	0.0729561	0.00938048	0.0825893	0.0129453		0.00309073
	5	0.0374344	0.038	0.00762853	0.00254284	0.0810895	0.0816288	0.034522	0.00996563	0.110409	0.107883	0.0456048	0.0144215	0.115515	0.105577	0.0511596	0.0193365		0.56	0.212	0.48	0.72							0.05	0.02	0.06	0.07							5	0.0374344	0.00254284	0.0810895	0.00996563	0.110409	0.0144215	0.115515	0.0193365		0.00458624
	6	0.0465797	0.0496	0.0106622	0.00355405	0.110474	0.109371	0.0451611	0.0130369	0.175377	0.190167	0.0633311	0.0200271	0.170649	0.158558	0.0707313	0.0267339		0.21	0.189	1.1	0.4892							0.05	0.02	0.08	0.08							6	0.0465797	0.00355405	0.110474	0.0130369	0.175377	0.0200271	0.170649	0.0267339		0.00388235
	7	0.0634632	0.0618	0.0175908	0.00586358	0.146624	0.147778	0.0565938	0.0163372	0.247196	0.266933	0.0907739	0.0287052	0.234569	0.215769	0.0878876	0.0332184		0.2156	0.2191	0.58	0.923							0.04	0.02	0.04	0.08							7	0.0634632	0.00586358	0.146624	0.0163372	0.247196	0.0287052	0.234569	0.0332184		0.00387139
	8	0.079593	0.0744	0.0258818	0.00862727	0.179563	0.183042	0.0653672	0.0188699	0.311656	0.346058	0.11295	0.035718	0.318823	0.276635	0.10801	0.0408238		0.282	0.198	0.67	0.792		wt vs. wt+TRPC1		p=0.007636042477745			0.01	0.01	0.11	0.08							8	0.079593	0.00862727	0.179563	0.0188699	0.311656	0.035718	0.318823	0.0408238		0.00319442
	9	0.101538	0.0975	0.02899	0.00966334	0.221309	0.22905	0.080416	0.0232141	0.380411	0.412626	0.133852	0.0423278	0.391971	0.341923	0.120249	0.0454499		0.40121		0.34	0.53		wt vs. wt+TRPC5		p=0.001099247546687			0.08		0.11	0.07		wt vs. wt+TRPC1		p=0.035368467951126			9	0.101538	0.00966334	0.221309	0.0232141	0.380411	0.0423278	0.391971	0.0454499		0.00121635
	10	0.125881	0.114278	0.0378544	0.0126181	0.258652	0.250892	0.0960075	0.027715	0.457295	0.4815	0.170801	0.0540119	0.458653	0.4125	0.136668	0.0516557		0.81		0.39	0.462		one-way ANOVA on ranks					0.06		0.07	0.09		wt vs. wt+TRPC5		p=0.002009671840569			10	0.125881	0.0126181	0.258652	0.027715	0.457295	0.0540119	0.458653	0.0516557		0.00478564
	11	0.149896	0.138385	0.0425517	0.0141839	0.291407	0.291617	0.104061	0.0300398	0.505715	0.548367	0.181857	0.0575082	0.539011	0.505288	0.148858	0.0562629		0.13			0.3212							0.04			0.09		one-way ANOVA on ranks					11	0.149896	0.0141839	0.291407	0.0300398	0.505715	0.0575082	0.539011	0.0562629		0.00378863
	12	0.169006	0.154462	0.0526298	0.0175433	0.319498	0.310628	0.116595	0.033658	0.563194	0.609833	0.202257	0.0639593	0.608188	0.581923	0.165952	0.062724		0.22			0.421		wt vs. tko	p=0.005709351558389				0.04			0.09							12	0.169006	0.0175433	0.319498	0.033658	0.563194	0.0639593	0.608188	0.062724		0.00311874
	13	0.188567	0.191	0.0415366	0.0138455	0.348787	0.31	0.179566	0.0463638	0.614939	0.664525	0.194032	0.0613581	0.661693	0.672	0.244472	0.0631224		0.26			0.701		MannWhitney					0.06			0.08		wt vs. tko		p=0.003403431270574			13	0.18911	0.0175747	0.344343	0.0376139	0.614939	0.0613581	0.668568	0.0641836		0.00378265
	14	0.191181	0.184389	0.0493556	0.0164519	0.363735	0.34885	0.13483	0.0389221	0.634987	0.656933	0.192389	0.0608386	0.697916	0.692067	0.156123	0.0590091		0.41			0.672		Rank Sum Test					0.03			0.08		MannWhitney					14	0.191181	0.0164519	0.363735	0.0389221	0.634987	0.0608386	0.697916	0.0590091		0.00309073
	15	0.198866	0.201889	0.0447489	0.0149163	0.376137	0.354778	0.138749	0.0400533	0.63915	0.638367	0.185256	0.0585831	0.738425	0.779904	0.120426	0.0455166																	Rank Sum Test					15	0.198866	0.0149163	0.376137	0.0400533	0.63915	0.0585831	0.738425	0.0455166
	16	0.197025	0.1895	0.0444377	0.0148126	0.385411	0.373111	0.14573	0.0420687	0.657199	0.657633	0.180267	0.0570054	0.770495	0.8275	0.128869	0.048708																						16	0.197025	0.0148126	0.385411	0.0420687	0.657199	0.0570054	0.770495	0.048708
	17	0.203486	0.195933	0.0436727	0.0145576	0.380158	0.360625	0.137537	0.0397034	0.655149	0.608933	0.181588	0.0574232	0.7763	0.756938	0.129825	0.0490692																						17	0.203486	0.0145576	0.380158	0.0397034	0.655149	0.0574232	0.7763	0.0490692
	18	0.209545	0.206533	0.0470083	0.0156694	0.38518	0.368958	0.133397	0.0385083	0.669007	0.625	0.184511	0.0583474	0.804325	0.803531	0.145384	0.05495																						18	0.209545	0.0156694	0.38518	0.0385083	0.669007	0.0583474	0.804325	0.05495
	19	0.207008	0.1892	0.0527272	0.0175757	0.389536	0.378896	0.131852	0.0380625	0.678471	0.617927	0.189	0.31354	0.0945359	0.838406	0.165437	0.0625294																						19	0.207008	0.0175757	0.389536	0.0380625	0.678471	0.0621818	0.803617	0.0625294
	20	0.21779	0.197667	0.0594337	0.0198112	0.397256	0.381708	0.130246	0.0375989	0.685264	0.660645	0.205965	0.0651318	0.818746	0.875091	0.179665	0.0679068																						20	0.21779	0.0198112	0.397256	0.0375989	0.685264	0.0651318	0.818746	0.0679068
	21	0.220029	0.196	0.0671373	0.0223791	0.400503	0.368279	0.123947	0.0357804	0.697027	0.65225	0.218491	0.0690929	0.850865	0.864182	0.212114	0.0801716																						21	0.220029	0.0223791	0.400503	0.0357804	0.697027	0.0690929	0.850865	0.0801716
	22	0.219349	0.2008	0.073634	0.0245447	0.398337	0.349133	0.125879	0.0363382	0.704966	0.62835	0.232686	0.0735818	0.854471	0.862692	0.229533	0.0867552																						22	0.219349	0.0245447	0.398337	0.0363382	0.704966	0.0735818	0.854471	0.0867552
	23	0.220626	0.199063	0.0803654	0.0267885	0.397791	0.353521	0.125368	0.0361906	0.697904	0.6331	0.234769	0.0742405	0.858705	0.875481	0.244814	0.0925309																						23	0.220626	0.0267885	0.397791	0.0361906	0.697904	0.0742405	0.858705	0.0925309
	24	0.217656	0.189667	0.0793345	0.0264448	0.398408	0.367546	0.121482	0.0350689	0.686729	0.60175	0.230867	0.0730067	0.828517	0.824519	0.240029	0.0907225																						24	0.217656	0.0264448	0.398408	0.0350689	0.686729	0.0730067	0.828517	0.0907225
	25	0.218229	0.195375	0.0727283	0.0242428	0.393824	0.360571	0.123386	0.0356185	0.679557	0.597633	0.230939	0.0730293	0.820652	0.824423	0.239122	0.0903796																						25	0.218229	0.0242428	0.393824	0.0356185	0.679557	0.0730293	0.820652	0.0903796
	26	0.21522	0.192467	0.0773008	0.0257669	0.392205	0.366563	0.120065	0.0346599	0.672208	0.582142	0.226625	0.0716652	0.815804	0.804909	0.245178	0.0926685																						26	0.21522	0.0257669	0.392205	0.0346599	0.672208	0.0716652	0.815804	0.0926685
	27	0.212742	0.193667	0.0748069	0.0249356	0.390117	0.368393	0.125852	0.0363304	0.665862	0.571708	0.220777	0.0698159	0.812067	0.794327	0.241679	0.0913462																						27	0.212742	0.0249356	0.390117	0.0363304	0.665862	0.0698159	0.812067	0.0913462
	28	0.213201	0.1866	0.0706923	0.0235641	0.382195	0.359762	0.123306	0.0355953	0.652639	0.549333	0.221527	0.070053	0.796578	0.813654	0.237962	0.0899411																						28	0.213201	0.0235641	0.382195	0.0355953	0.652639	0.070053	0.796578	0.0899411
	29	0.212113	0.189467	0.0710857	0.0236952	0.379648	0.339413	0.123493	0.0356495	0.644213	0.551283	0.221982	0.070197	0.792566	0.796923	0.240858	0.0910358																						29	0.212113	0.0236952	0.379648	0.0356495	0.644213	0.070197	0.792566	0.0910358
	30	0.211688	0.181067	0.07151	0.0238367	0.379577	0.355083	0.12368	0.0357032	0.630764	0.543967	0.220229	0.0696427	0.778842	0.780091	0.253396	0.0957746																						30	0.211688	0.0238367	0.379577	0.0357032	0.630764	0.0696427	0.778842	0.0957746
	31	0.207525	0.183333	0.0692477	0.0230826	0.372423	0.338087	0.117917	0.0340397	0.614786	0.528608	0.222256	0.0702836	0.765391	0.783818	0.240856	0.0910348
	32	0.20577	0.178867	0.0696106	0.0232035	0.371051	0.350308	0.119581	0.0345201	0.613526	0.526558	0.22056	0.0697471	0.75553	0.766731	0.232055	0.0877085
	33	0.205094	0.174067	0.071695	0.0238983	0.365693	0.339433	0.119293	0.0344369	0.603267	0.520198	0.219753	0.0694921	0.739976	0.7325	0.232945	0.088045
	34	0.203951	0.1814	0.0711358	0.0237119	0.362766	0.341763	0.116047	0.0335	0.596778	0.522142	0.207636	0.0656601	0.731043	0.756136	0.220575	0.0833695
	35	0.199884	0.172467	0.0645905	0.0215302	0.359628	0.342821	0.116544	0.0336435	0.584173	0.497633	0.215457	0.0681335	0.72852	0.737885	0.218115	0.0824396
	36	0.20098	0.168133	0.0711938	0.0237313	0.352565	0.328713	0.112963	0.0326097	0.57971	0.48906	0.211422	0.0668576	0.720157	0.739273	0.217089	0.0820519
	37	0.195868	0.169067	0.0665727	0.0221909	0.350827	0.336479	0.116339	0.0335842	0.562323	0.471983	0.211723	0.0669527	0.702989	0.712115	0.210267	0.0794734
	38	0.194282	0.171333	0.0678064	0.0226021	0.350201	0.338542	0.118053	0.034079	0.559875	0.483179	0.20153	0.0637295	0.687767	0.705481	0.208056	0.0786378
	39	0.191417	0.1602	0.0656032	0.0218677	0.346765	0.327783	0.11548	0.0333361	0.556075	0.484135	0.201808	0.0638172	0.68698	0.702981	0.208777	0.0789102
	40	0.190347	0.153533	0.0651241	0.021708	0.34269	0.333508	0.117645	0.0339611	0.545859	0.465625	0.204372	0.0646282	0.669909	0.709	0.199389	0.0753619
	41	0.192714	0.161286	0.0644981	0.0214994	0.339639	0.329492	0.11094	0.0320256	0.531438	0.465517	0.200785	0.0634939	0.654059	0.673462	0.210178	0.0794398
	42	0.187101	0.161067	0.066272	0.0220907	0.333416	0.327146	0.10889	0.0314338	0.523327	0.4514	0.201096	0.063592	0.64352	0.679712	0.189779	0.0717298
	43	0.184074	0.158867	0.063538	0.0211793	0.328707	0.3287	0.115022	0.033204	0.517215	0.44355	0.199679	0.0631441	0.629627	0.655	0.186932	0.0706538
	44	0.182584	0.153714	0.0618509	0.020617	0.327751	0.323396	0.115758	0.0334163	0.509351	0.445652	0.194146	0.0613945	0.618853	0.605	0.189605	0.0716639
	45	0.180622	0.143786	0.0648946	0.0216315	0.324402	0.318267	0.111485	0.0321829	0.503899	0.441071	0.19432	0.0614493	0.609172	0.641818	0.188962	0.0714208
	46	0.177381	0.142667	0.0648472	0.0216157	0.319755	0.306067	0.113022	0.0326265	0.493578	0.437258	0.192214	0.0607833	0.587685	0.609591	0.184291	0.0696553
	47	0.170024	0.130429	0.0617464	0.0205821	0.311776	0.301775	0.113798	0.0328506	0.490407	0.430056	0.188662	0.0596603	0.593844	0.603364	0.187903	0.0710207
	48	0.16908	0.1354	0.06376	0.0212533	0.307712	0.307517	0.113141	0.0326609	0.479713	0.424492	0.187243	0.0592116	0.578286	0.580864	0.18352	0.0693642
	49	0.170455	0.135286	0.0610914	0.0203638	0.306557	0.30335	0.105903	0.0305716	0.474586	0.414033	0.185218	0.058571	0.564457	0.569955	0.171331	0.0647572
	50	0.168178	0.136	0.0622212	0.0207404	0.300872	0.302817	0.112561	0.0324935	0.462469	0.401381	0.181567	0.0574166	0.556589	0.542227	0.174941	0.0661215
	51	0.161969	0.132429	0.0585628	0.0195209	0.299253	0.295367	0.105344	0.0304102	0.46365	0.404358	0.179794	0.0568557	0.555417	0.553955	0.165447	0.0625332
	52	0.158659	0.131571	0.0578769	0.0192923	0.293211	0.291633	0.108013	0.0311808	0.453018	0.402963	0.180247	0.0569991	0.534456	0.556136	0.177295	0.0670113
	53	0.157785	0.130857	0.0610608	0.0203536	0.294085	0.2883	0.108412	0.0312957	0.438119	0.388419	0.183611	0.058063	0.529454	0.536773	0.159843	0.0604149
	54	0.15741	0.123429	0.0621921	0.0207307	0.287082	0.280783	0.106552	0.0307588	0.433988	0.38924	0.176158	0.055706	0.518887	0.538136	0.154105	0.0582461
	55	0.152346	0.119929	0.062376	0.020792	0.284607	0.27985	0.105972	0.0305914	0.423974	0.376108	0.177134	0.0560148	0.507363	0.524455	0.168586	0.0637195
	56	0.151886	0.124857	0.0563577	0.0187859	0.281856	0.277283	0.105117	0.0303447	0.421649	0.378023	0.170957	0.0540613	0.503888	0.500091	0.15608	0.0589928
	57	0.149499	0.118714	0.0544759	0.0181586	0.274356	0.27395	0.110718	0.0319616	0.40703	0.369025	0.164476	0.0520118	0.487165	0.487545	0.151417	0.0572302
	58	0.148948	0.121071	0.0587363	0.0195788	0.275104	0.271767	0.110029	0.0317627	0.403959	0.370736	0.165742	0.0524123	0.477791	0.502	0.15659	0.0591854
	59	0.143841	0.120571	0.0539431	0.017981	0.273477	0.26565	0.103616	0.0299113	0.399038	0.368058	0.165136	0.0522205	0.464757	0.471864	0.139921	0.0528851
	60	0.143759	0.118714	0.0532905	0.0177635	0.270254	0.260567	0.104227	0.0300877	0.394347	0.334557	0.168712	0.0533515	0.454855	0.455909	0.142206	0.0537488
	61	0.141981	0.123786	0.0511175	0.0170392	0.261973	0.250633	0.100629	0.029049	0.378492	0.323881	0.16589	0.0524589	0.446838	0.441636	0.141258	0.0533905
	62	0.14028	0.115071	0.0513077	0.0171026	0.259234	0.25595	0.0999359	0.028849	0.377998	0.324157	0.162444	0.0513693	0.433363	0.439227	0.141432	0.0534564
	63	0.138268	0.124071	0.0494862	0.0164954	0.257854	0.24845	0.107118	0.0309224	0.368204	0.317006	0.159705	0.0505031	0.434371	0.447136	0.138629	0.052397
	64	0.132806	0.113	0.0528892	0.0176297	0.255929	0.25095	0.102783	0.0296708	0.365926	0.311051	0.156377	0.0494508	0.414238	0.433091	0.11743	0.0443845
	65	0.130691	0.110571	0.0508821	0.0169607	0.256231	0.244917	0.104306	0.0301105	0.36064	0.305143	0.158333	0.0500693	0.41603	0.427136	0.13641	0.0515581
	66	0.131342	0.117071	0.0482388	0.0160796	0.250652	0.2421	0.10648	0.0307383	0.357455	0.29888	0.15927	0.0503655	0.41071	0.418733	0.13891	0.052503
	67	0.126435	0.1015	0.0526328	0.0175443	0.241471	0.235225	0.105416	0.030431	0.347731	0.285609	0.161553	0.0510875	0.400443	0.400733	0.126481	0.0478053
	68	0.127268	0.112857	0.0508908	0.0169636	0.244657	0.232792	0.100553	0.0290271	0.345655	0.280657	0.150975	0.0477424	0.392277	0.400733	0.132297	0.0500035
	69	0.123519	0.1075	0.0502287	0.0167429	0.23978	0.222875	0.106039	0.0306108	0.333956	0.273095	0.155095	0.0490452	0.378893	0.4116	0.127018	0.0480083
	70	0.125575	0.104214	0.0441306	0.0147102	0.237362	0.2253	0.1038	0.0299644	0.334127	0.267849	0.158328	0.0500676	0.378019	0.396	0.121059	0.0457558
	71	0.120678	0.107857	0.0440131	0.014671	0.234005	0.211708	0.100626	0.0290481	0.327351	0.266412	0.150988	0.0477467	0.36463	0.398867	0.123101	0.046528
	72	0.117267	0.103143	0.0502267	0.0167422	0.230668	0.219708	0.104847	0.0302666	0.315054	0.252732	0.149607	0.0473099	0.346136	0.382219	0.123097	0.0465261
	73	0.116228	0.102	0.0474745	0.0158248	0.230056	0.212875	0.103657	0.0299233	0.317714	0.255366	0.149841	0.0473839	0.353311	0.385219	0.122598	0.0463378
	74	0.114505	0.105286	0.0454576	0.0151525	0.226407	0.211125	0.101762	0.0293762	0.313303	0.261304	0.138424	0.0437734	0.350481	0.370875	0.115983	0.0438375
	75	0.114048	0.110857	0.044989	0.0149963	0.224371	0.212083	0.100608	0.029043	0.309752	0.249477	0.142403	0.0450317	0.335635	0.360656	0.128588	0.0486018
	76	0.109627	0.101214	0.0458283	0.0152761	0.221558	0.2055	0.10021	0.0289282	0.305285	0.247134	0.141459	0.0447332	0.336466	0.336375	0.112267	0.0424329
	77	0.112688	0.106286	0.0474807	0.0158269	0.220109	0.202458	0.099299	0.0286652	0.299965	0.234177	0.141149	0.0446352	0.331236	0.335906	0.117154	0.04428
	78	0.108526	0.102571	0.0434422	0.0144807	0.217572	0.20225	0.100073	0.0288887	0.293991	0.238482	0.139829	0.0442178	0.317701	0.334406	0.114818	0.043397
	79	0.105911	0.0952857	0.0421981	0.014066	0.215393	0.196042	0.0967557	0.027931	0.293531	0.237335	0.137599	0.0435127	0.313281	0.329437	0.111827	0.0422665
	80	0.103898	0.0943571	0.0405319	0.0135106	0.210095	0.192667	0.103403	0.02985	0.285249	0.234066	0.137321	0.0434247	0.310246	0.324562	0.111707	0.0422215
	81	0.104713	0.0910714	0.0404931	0.0134977	0.208343	0.17975	0.0987099	0.0284951	0.277839	0.225691	0.135047	0.0427055	0.299637	0.298406	0.107638	0.0406835
	82	0.102585	0.095	0.042888	0.014296	0.206645	0.194333	0.0988717	0.0285418	0.276564	0.214541	0.135828	0.0429526	0.299812	0.309094	0.109001	0.0411986
	83	0.0998011	0.0876429	0.0441841	0.014728	0.203747	0.178792	0.0981128	0.0283227	0.269917	0.204873	0.135801	0.042944	0.292354	0.287062	0.105956	0.0400475
	84	0.10144	0.0935714	0.0423975	0.0141325	0.200429	0.175917	0.0927063	0.026762	0.27013	0.208506	0.136823	0.0432672	0.289526	0.297281	0.118016	0.0446058
	85	0.0955488	0.0856111	0.0399526	0.0133175	0.197686	0.169542	0.101226	0.0292215	0.268672	0.200521	0.134665	0.0425847	0.279246	0.298312	0.113911	0.0430544
	86	0.093257	0.0887857	0.0427492	0.0142497	0.196515	0.162042	0.0989723	0.0285708	0.262934	0.205781	0.132251	0.0418213	0.274159	0.273938	0.0988183	0.0373498
	87	0.0930322	0.0807222	0.0402593	0.0134198	0.197329	0.168375	0.0974362	0.0281274	0.26421	0.21777	0.130902	0.0413947	0.263481	0.268125	0.102731	0.0388286
	88	0.09238	0.0813333	0.0406048	0.0135349	0.19341	0.163083	0.098815	0.0285254	0.251068	0.191645	0.129879	0.0410713	0.265978	0.255844	0.100665	0.0380479
	89	0.0911642	0.0800714	0.0382475	0.0127492	0.192538	0.17175	0.0970503	0.028016	0.249017	0.186554	0.124952	0.0395133	0.257789	0.241687	0.100407	0.0379501
	90	0.0925521	0.0816111	0.0383123	0.0127708	0.190056	0.159542	0.0939469	0.0271201	0.246233	0.193949	0.123911	0.0391842	0.256045	0.236625	0.103738	0.0392094
	91	0.0921021	0.0833333	0.0352596	0.0117532	0.184602	0.165458	0.0927365	0.0267707	0.242628	0.174018	0.123865	0.0391694	0.241344	0.245812	0.104177	0.0393751
	92	0.0840902	0.0679231	0.036426	0.012142	0.186531	0.16325	0.0905023	0.0261258	0.23799	0.169886	0.123745	0.0391315	0.242902	0.234281	0.102512	0.0387458
	93	0.0850217	0.0676667	0.0392824	0.0130941	0.184988	0.170167	0.0954281	0.0275477	0.234913	0.167712	0.127108	0.0401951	0.255946	0.245906	0.0913425	0.0345242
	94	0.0831254	0.0738889	0.036019	0.0120063	0.181632	0.152833	0.0935787	0.0270138	0.231128	0.161491	0.124978	0.0395214	0.233352	0.224906	0.0928548	0.0350958
	95	0.0876773	0.0735385	0.0338243	0.0112748	0.181183	0.162417	0.095121	0.0274591	0.232156	0.168139	0.122018	0.0385855	0.233873	0.224625	0.100774	0.0380891
	96	0.0848378	0.0714444	0.0370523	0.0123508	0.179842	0.156833	0.0897852	0.0259188	0.225594	0.159537	0.120202	0.0380112	0.222334	0.211594	0.0929681	0.0351386
	97	0.0803205	0.0702778	0.033632	0.0112107	0.176393	0.145083	0.0952933	0.0275088	0.22005	0.155	0.118375	0.0374334	0.226803	0.211781	0.0877435	0.0331639
	98	0.0823242	0.0662222	0.0371483	0.0123828	0.175977	0.15025	0.0910153	0.0262739	0.21525	0.152281	0.118874	0.0375913	0.221723	0.198187	0.0927774	0.0350666
	99	0.0814987	0.0691538	0.0337475	0.0112492	0.175982	0.141375	0.0921072	0.0265891	0.214345	0.1512	0.11877	0.0375585	0.219063	0.202687	0.0912814	0.0345011
	100	0.0794376	0.0656	0.0343325	0.0114442	0.170649	0.146375	0.0916896	0.0264685	0.213606	0.146599	0.11021	0.0348515	0.220473	0.190182	0.0936296	0.0353886
	101	0.0772671	0.0648462	0.0340615	0.0113538	0.168366	0.140583	0.0901615	0.0260274	0.20898	0.155142	0.11754	0.0371693	0.211867	0.179591	0.0956162	0.0361395
	102	0.0780856	0.0656111	0.0350168	0.0116723	0.168461	0.142833	0.0896195	0.0258709	0.202985	0.143136	0.113886	0.036014	0.211725	0.178818	0.0852752	0.032231
	103	0.0779214	0.0633846	0.0338411	0.0112804	0.167046	0.13625	0.0893738	0.0258	0.201362	0.140835	0.115691	0.0365847	0.205998	0.167682	0.0903447	0.0341471
	104	0.0766645	0.0604	0.0326882	0.0108961	0.162072	0.135792	0.088958	0.02568	0.199571	0.143739	0.114127	0.0360902	0.195004	0.1705	0.0794629	0.0300342
	105	0.0728345	0.0585385	0.0317682	0.0105894	0.162569	0.135458	0.0909879	0.0262659	0.196555	0.141148	0.109139	0.0345127	0.191837	0.159844	0.0889985	0.0336383
	106	0.0743679	0.0635385	0.0332161	0.011072	0.163198	0.138625	0.0854675	0.0246723	0.188862	0.135435	0.11456	0.036227	0.19281	0.157875	0.0780387	0.0294958
	107	0.0710971	0.0572308	0.0309789	0.0103263	0.159184	0.129154	0.0907168	0.0261877	0.185136	0.128354	0.110511	0.0349466	0.186341	0.153	0.076199	0.0288005
	108	0.0739695	0.0619231	0.0318249	0.0106083	0.160359	0.131292	0.0923613	0.0266624	0.188918	0.133076	0.110799	0.0350377	0.182444	0.151219	0.0760277	0.0287358
	109	0.0712754	0.0556	0.0335552	0.0111851	0.158139	0.134833	0.0877171	0.0253217	0.185863	0.129736	0.112221	0.0354875	0.180922	0.139864	0.0882667	0.0333617
	110	0.0712155	0.0584615	0.02951	0.00983667	0.153401	0.126333	0.0875763	0.0252811	0.184378	0.127227	0.110063	0.0348049	0.184888	0.161	0.0831467	0.0314265
	111	0.0697847	0.0550769	0.0300532	0.0100177	0.150513	0.1195	0.0859311	0.0248062	0.177229	0.120764	0.107253	0.0339164	0.170308	0.14925	0.0755096	0.02854
	112	0.0656567	0.0521538	0.0287938	0.00959794	0.150242	0.119375	0.082055	0.0236872	0.179293	0.123718	0.109338	0.0345757	0.173635	0.147	0.0798888	0.0301951
	113	0.0679059	0.0632308	0.0296568	0.00988559	0.152343	0.125958	0.084514	0.0243971	0.171158	0.118864	0.10656	0.0336974	0.165655	0.143545	0.0755939	0.0285718
	114	0.0646119	0.0533846	0.0274853	0.00916175	0.149249	0.123208	0.0875469	0.0252726	0.168931	0.114773	0.105956	0.0335061	0.170987	0.148409	0.0800682	0.030263
	115	0.0689252	0.0664	0.0299883	0.00999609	0.147731	0.127684	0.0872965	0.0252003	0.168357	0.120438	0.0988767	0.0312676	0.157855	0.129909	0.0766741	0.0289801
	116	0.0639351	0.0534615	0.025578	0.00852601	0.14725	0.125154	0.0853973	0.0246521	0.17458	0.127523	0.0998154	0.0315644	0.156417	0.120545	0.0827415	0.0312733
	117	0.0645996	0.0508	0.0294802	0.00982674	0.142754	0.118272	0.0813229	0.0234759	0.166587	0.121624	0.097064	0.0306943	0.156753	0.126682	0.0847384	0.0320281
	118	0.0651065	0.0557692	0.0275844	0.00919481	0.145255	0.114917	0.0852055	0.0245967	0.162587	0.116259	0.0961806	0.030415	0.163097	0.151688	0.0730896	0.0276253
	119	0.0628105	0.0528462	0.0284105	0.00947017	0.143662	0.11019	0.0869367	0.0250965	0.162724	0.117341	0.0961896	0.0304178	0.155768	0.126	0.081475	0.0307947
	120	0.0624073	0.0531538	0.0289821	0.0096607	0.14266	0.117022	0.0864514	0.0249564	0.160359	0.11802	0.10047	0.0317714	0.148821	0.121227	0.075757	0.0286335
	121	0.0613702	0.0532308	0.026172	0.00872402	0.14006	0.11639	0.0835514	0.0241192	0.157314	0.111494	0.0955689	0.0302215	0.152082	0.130864	0.0734026	0.0277436
	122	0.0644833	0.0580769	0.0252788	0.00842628	0.137243	0.114268	0.0854429	0.0246652	0.154169	0.109382	0.0905084	0.0286213	0.141668	0.117591	0.0770622	0.0291268
	123	0.0600988	0.0547692	0.0270648	0.00902161	0.139165	0.113969	0.0847505	0.0244654	0.154139	0.114221	0.0895928	0.0283317	0.143009	0.109455	0.0798939	0.0301971
	124	0.0620237	0.0528	0.0271008	0.0090336	0.138945	0.11736	0.0846171	0.0244269	0.150748	0.103915	0.0964172	0.0304898	0.136651	0.122	0.0747881	0.0282673
	125	0.0609314	0.0497692	0.0271063	0.00903543	0.13648	0.105697	0.0852787	0.0246178	0.148937	0.10683	0.0918055	0.0290315	0.139511	0.1185	0.0710714	0.0268625
	126	0.0582488	0.0506154	0.0253654	0.00845514	0.134653	0.107816	0.0820627	0.0236895	0.151424	0.113983	0.091538	0.0289469	0.127712	0.0969375	0.0615921	0.0232796
	127	0.0576513	0.0495385	0.0238461	0.00794868	0.130001	0.110009	0.0809031	0.0233547	0.140537	0.0968083	0.0885848	0.028013	0.137811	0.112687	0.0654406	0.0247342
	128	0.058284	0.0494615	0.0254817	0.00849389	0.132059	0.111724	0.0795972	0.0229777	0.140283	0.0957854	0.0898098	0.0284003	0.132799	0.103136	0.0737152	0.0278617
	129	0.0555601	0.0522	0.0235613	0.00785375	0.128814	0.107768	0.0783137	0.0226072	0.142694	0.0999812	0.0866879	0.0274131	0.128698	0.106545	0.0700555	0.0264785
	130	0.0555276	0.0447692	0.0258344	0.00861146	0.130346	0.113693	0.0784334	0.0226418	0.137876	0.093775	0.0872087	0.0275778	0.134788	0.120409	0.0628152	0.0237419
	131	0.0581574	0.0488462	0.02695	0.00898333	0.125822	0.104272	0.0735679	0.0212372	0.139248	0.0998	0.0848426	0.0268296	0.132576	0.120563	0.0635868	0.0240335
	132	0.0539224	0.043	0.0237119	0.00790395	0.129008	0.101956	0.079415	0.0229251	0.135552	0.0921333	0.083656	0.0264543	0.120736	0.113636	0.0637834	0.0241079
	133	0.0556432	0.0523846	0.0243491	0.00811636	0.124393	0.105781	0.0740353	0.0213721	0.132777	0.0915333	0.0865039	0.0273549	0.127266	0.108318	0.0657991	0.0248697
	134	0.0551425	0.0503846	0.0213842	0.00712808	0.126174	0.103719	0.0752662	0.0217275	0.130276	0.0808083	0.0848	0.0268161	0.121129	0.1035	0.0599257	0.0226498
	135	0.0552519	0.049	0.0240677	0.00802258	0.120173	0.0997982	0.0726053	0.0209594	0.130939	0.0872667	0.0858415	0.0271455	0.121375	0.100136	0.0661864	0.0250161
	136	0.0518829	0.0457692	0.0230483	0.00768276	0.119016	0.101618	0.0693779	0.0200277	0.128302	0.0852667	0.0809645	0.0256032	0.121076	0.0954091	0.0634971	0.0239996
	137	0.0530727	0.0446923	0.022824	0.007608	0.121571	0.0948158	0.0765893	0.0221094	0.124085	0.0885062	0.0827674	0.0261733	0.118148	0.102091	0.058451	0.0220924
	138	0.0531474	0.0503077	0.0210976	0.00703253	0.119608	0.0933377	0.0753579	0.0217539	0.127346	0.0898833	0.0825744	0.0261123	0.113607	0.0942727	0.0648151	0.0244978
	139	0.0520825	0.0476923	0.0200552	0.00668508	0.116634	0.103285	0.0691365	0.019958	0.127235	0.0914583	0.0756161	0.0239119	0.111412	0.0967727	0.0683977	0.0258519
	140	0.0502703	0.052	0.019676	0.00655866	0.116709	0.0965132	0.0720816	0.0208082	0.119614	0.0769	0.0798627	0.0252548	0.110515	0.0956818	0.0627498	0.0237172
	141	0.0502061	0.04625	0.0215672	0.00718905	0.116094	0.0917105	0.0711422	0.020537	0.118917	0.0748917	0.0825114	0.0260924	0.109478	0.0934545	0.0580769	0.021951
	142	0.0483482	0.0426923	0.0213865	0.00712884	0.114823	0.0924518	0.0715912	0.0206666	0.118934	0.0851458	0.0802195	0.0253676	0.100818	0.0776364	0.0605467	0.0228845
	143	0.0506119	0.0470769	0.0201311	0.00671036	0.115302	0.0887149	0.0722074	0.0208445	0.120298	0.0865833	0.0783343	0.0247715	0.104488	0.0958125	0.0535341	0.020234
	144	0.0494006	0.0463846	0.0200662	0.00668874	0.113299	0.0900263	0.0692062	0.0199781	0.118364	0.0923104	0.0732414	0.023161	0.103613	0.0859545	0.0597579	0.0225864
	145	0.0505595	0.0489231	0.0203108	0.00677026	0.113948	0.0947895	0.0688041	0.019862	0.113506	0.0733667	0.0730636	0.0231047	0.102017	0.0779545	0.0626562	0.0236818
	146	0.0472043	0.0426154	0.0203006	0.00676687	0.114881	0.0920526	0.069611	0.020095	0.115281	0.0750062	0.0789991	0.0249817	0.104726	0.0885909	0.0598626	0.0226259
	147	0.048721	0.0424615	0.0206816	0.00689387	0.111328	0.0895351	0.0725666	0.0209482	0.117673	0.0855708	0.0727528	0.0230065	0.104668	0.0876364	0.0561309	0.0212155
	148	0.0491808	0.0470769	0.0192736	0.00642455	0.109122	0.0924123	0.0681044	0.0196601	0.111215	0.0732521	0.0770831	0.0243758	0.0962744	0.0818182	0.055042	0.0208039
	149	0.0455679	0.0394615	0.0205734	0.00685781	0.1063	0.0904211	0.0693326	0.0200146	0.113683	0.0759833	0.0721789	0.022825	0.105697	0.0935	0.0550364	0.0208018
	150	0.047535	0.0471538	0.0206202	0.00687341	0.110492	0.0927149	0.0707661	0.0204284	0.0956101	0.0766	0.0502701	0.0167567	0.0932315	0.0811818	0.050836	0.0192142
	151	0.0466451	0.0427692	0.0199748	0.00665828	0.109883	0.0962588	0.068703	0.0198328	0.0813176	0.0736437	0.0187859	0.00664181	0.0859137	0.0808182	0.0540713	0.020437
	152	0.0458268	0.0450769	0.0196801	0.00656005	0.105653	0.0847193	0.0678262	0.0195797	0.0784376	0.0701	0.0208302	0.0073646	0.0780989	0.0818636	0.0405508	0.0153267
	153	0.045097	0.0420769	0.0163192	0.00543973	0.107221	0.0924079	0.0643148	0.0185661	0.0752158	0.0713333	0.013511	0.00477685	0.0781696	0.0755455	0.0421129	0.0159172
	154	0.0451381	0.0439231	0.0169801	0.00566002	0.0993284	0.0815482	0.0636774	0.0183821	0.0747782	0.0679562	0.0189487	0.00669937	0.0739808	0.067875	0.0501254	0.0189456
	155	0.0454878	0.0443077	0.0185147	0.00617158	0.103193	0.0863991	0.0655814	0.0189317	0.0732732	0.0684063	0.0167825	0.00593351	0.076752	0.0682727	0.0448745	0.016961
	156	0.0447863	0.0456923	0.0193411	0.00644702	0.10144	0.0842895	0.0619349	0.0178791	0.0703795	0.0663938	0.0182922	0.00646729	0.0707755	0.06698	0.0428659	0.0162018
	157	0.0437836	0.0439231	0.0163978	0.00546592	0.102837	0.0807061	0.0656894	0.0189629	0.070764	0.0669	0.0182888	0.00646608	0.0715261	0.0659615	0.0502567	0.0189952
	158	0.0445763	0.0434	0.0154083	0.00513608	0.102335	0.0800044	0.0672886	0.0194245	0.0732008	0.066975	0.0160723	0.00568241	0.0710636	0.0668689	0.0458321	0.0173229
	159	0.0450253	0.04525	0.0154444	0.00514812	0.10051	0.0784518	0.0630697	0.0182067	0.0700151	0.0637	0.0184175	0.00651158	0.0665454	0.04875	0.0383103	0.0144799
	160	0.0437113	0.043	0.0176357	0.00587855	0.0989168	0.0867325	0.0647717	0.018698	0.0697384	0.0672167	0.0172123	0.00608545	0.0723382	0.0765	0.0426201	0.0161089
	161	0.0447725	0.0463077	0.0162373	0.00541244	0.101495	0.0804605	0.0661859	0.0191062	0.0649114	0.0639563	0.0154016	0.00544531	0.068872	0.0684091	0.0406229	0.015354
	162	0.0429806	0.0445714	0.0182434	0.00608114	0.0994353	0.0784649	0.0655981	0.0189365	0.0731543	0.0707	0.0147544	0.00521648	0.0753442	0.0830769	0.048166	0.018205
	163	0.0420098	0.0399231	0.0157965	0.00526552	0.0967569	0.0804211	0.0572704	0.0165325	0.0693924	0.067925	0.0165684	0.00585783	0.0684053	0.0673077	0.0450335	0.0170211
	164	0.0423307	0.0443846	0.0152271	0.00507569	0.0976341	0.0850439	0.0623708	0.0180049	0.0648709	0.0646	0.0173287	0.00612663	0.0632693	0.0714375	0.0326484	0.0123399
	165	0.0437303	0.0439231	0.0161629	0.00538763	0.0933287	0.0819737	0.0576616	0.0166455	0.0669344	0.06325	0.0145542	0.0051457	0.0632655	0.063	0.0392836	0.0148478
	166	0.0432713	0.0434615	0.0173556	0.00578519	0.0938993	0.0804035	0.0602938	0.0174053	0.0648486	0.06505	0.0197336	0.00697687	0.0691082	0.0632727	0.0419833	0.0158682
	167	0.0416543	0.0391538	0.0160114	0.00533714	0.0961212	0.0827237	0.0597532	0.0172493	0.0623269	0.0615917	0.0138214	0.00488661	0.0601872	0.0624091	0.0399637	0.0151048
	168	0.0416869	0.0390769	0.0172733	0.00575778	0.0947094	0.0809386	0.0607381	0.0175336	0.0637171	0.0633187	0.0160642	0.00567957	0.0631371	0.06116	0.035134	0.0132794
	169	0.0405241	0.0417692	0.0144093	0.00480309	0.0962745	0.0851711	0.0600663	0.0173396	0.0628939	0.0622	0.0112762	0.00398675	0.0589471	0.0490385	0.036963	0.0139707
	170	0.038535	0.039	0.0160225	0.00534084	0.0927236	0.0702851	0.0613729	0.0177168	0.0604231	0.05935	0.0105364	0.0037252	0.0661006	0.059	0.040167	0.0151817
	171	0.0408152	0.0392308	0.0162287	0.00540957	0.0909287	0.0750219	0.0561566	0.016211	0.0622177	0.0617167	0.0120594	0.00426364	0.0665336	0.0666818	0.0364303	0.0137693
	172	0.0411988	0.0431538	0.0162012	0.00540039	0.0908863	0.0754868	0.0584726	0.0168796	0.0616125	0.05795	0.0160668	0.00568048	0.0698952	0.0615	0.0387665	0.0146524
	173	0.0413875	0.0438462	0.0149941	0.00499803	0.0902548	0.0720307	0.0610477	0.017623	0.0621627	0.0605	0.0137913	0.00487597	0.0624998	0.0595192	0.0406018	0.015346
	174	0.0370602	0.0362971	0.0153349	0.00511163	0.091048	0.0734254	0.0578584	0.0167023	0.0616995	0.062575	0.014314	0.00506078	0.0659473	0.0621818	0.0446557	0.0168783
	175	0.0391822	0.0425385	0.0143667	0.00478891	0.0901187	0.0795526	0.0574317	0.0165791	0.0609883	0.0578	0.0155762	0.00550701	0.0586603	0.0561364	0.0365088	0.013799
	176	0.0399802	0.0396923	0.0139571	0.00465237	0.0905021	0.075307	0.059092	0.0170584	0.0609711	0.05715	0.0162767	0.00575467	0.062646	0.0577273	0.0386826	0.0146206
	177	0.0393887	0.0397692	0.0145299	0.00484331	0.0873738	0.072614	0.0554126	0.0159962	0.0597459	0.0564417	0.016671	0.00589409	0.0597247	0.0554808	0.0359656	0.0135937
	178	0.0379773	0.0361538	0.0151879	0.00506264	0.0902482	0.0770307	0.0577444	0.0166694	0.052435	0.05255	0.014697	0.00519616	0.0622117	0.052482	0.0423369	0.0160018
	179	0.0379566	0.0384	0.0125347	0.00417824	0.0839702	0.0721579	0.0538633	0.015549	0.0597948	0.0581	0.0133406	0.00471663	0.0601887	0.0548182	0.0390718	0.0147678
	180	0.0386754	0.0422858	0.0154689	0.00515629	0.0845324	0.0742237	0.0552046	0.0159362	0.0571179	0.0586	0.0137597	0.00486479	0.0605787	0.05125	0.0435801	0.0164717
	181	0.0352983	0.0384286	0.01299	0.00433	0.0857431	0.0665175	0.0547152	0.0157949	0.0561222	0.05515	0.0115643	0.00408859	0.0558557	0.0498077	0.0350413	0.0132444
	182	0.038619	0.0433077	0.013764	0.00458801	0.0836366	0.0770789	0.0522443	0.0150816	0.0578831	0.05755	0.010765	0.00380602	0.0591303	0.0624038	0.0392589	0.0148385
	183	0.0377677	0.0403846	0.0129628	0.00432092	0.0827752	0.0750439	0.0550308	0.015886	0.0569	0.0563813	0.0117745	0.0041629	0.0521769	0.0430313	0.0345826	0.013071
	184	0.0386453	0.0429231	0.0132699	0.00442328	0.0848949	0.0741184	0.053078	0.0153223	0.0566151	0.0526438	0.012053	0.00426139	0.0537215	0.0511818	0.0327618	0.0123828
	185	0.0384333	0.0418462	0.0142272	0.00474241	0.0814718	0.0730526	0.0522507	0.0150835	0.0509962	0.0468508	0.011965	0.00423025	0.0584176	0.0540385	0.0390334	0.0147532
	186	0.0360789	0.04	0.0107748	0.00359159	0.0816483	0.0613816	0.0528208	0.0152481	0.0540309	0.05285	0.0114976	0.00406502	0.0505309	0.0431364	0.0344746	0.0130302
	187	0.0363757	0.0411538	0.0151123	0.00503742	0.0810119	0.0690044	0.0518477	0.0149671	0.057857	0.0590833	0.0114986	0.00406537	0.053753	0.0418125	0.0406371	0.0153594
	188	0.0349339	0.0373846	0.0121993	0.00406642	0.0818261	0.0664605	0.0541289	0.0156257	0.0524247	0.0521323	0.0147007	0.00519749	0.0511943	0.0473077	0.0322561	0.0121917
	189	0.0359656	0.0393571	0.0133296	0.0044432	0.0814788	0.0685263	0.0541852	0.0156419	0.0551356	0.0550937	0.00950464	0.0033604	0.0573418	0.0547115	0.0352185	0.0133113
	190	0.0350287	0.0406487	0.0121424	0.00404746	0.0807245	0.0708421	0.0515092	0.0148694	0.054732	0.051675	0.0147714	0.00522249	0.0556197	0.0554545	0.0361147	0.0136501
	191	0.0350268	0.0395385	0.0120909	0.00403031	0.0819091	0.0701711	0.0531301	0.0153373	0.051375	0.05125	0.0131393	0.00464546	0.0518175	0.0512739	0.0309559	0.0117002
	192	0.0343697	0.0402857	0.0128234	0.00427448	0.0792431	0.0626404	0.0544125	0.0157075	0.0560273	0.053625	0.0119426	0.00422234	0.0566186	0.0549375	0.0361223	0.0136529
	193	0.0356095	0.0405385	0.0123083	0.00410276	0.0786762	0.0674342	0.0511742	0.0147727	0.0518893	0.0512167	0.0152944	0.00540737	0.0514442	0.0489423	0.0346725	0.013105
	194	0.0355733	0.04	0.0125439	0.00418129	0.0778716	0.0682061	0.0519849	0.0150067	0.0526393	0.0539125	0.0114352	0.00404297	0.0541213	0.048	0.0333285	0.012597
	195	0.034915	0.0389286	0.0133556	0.00445186	0.077676	0.0658246	0.0506241	0.0146139	0.0548265	0.055325	0.00912664	0.00322675	0.0494329	0.0486364	0.0301947	0.0114125
	196	0.0342162	0.0389231	0.01298	0.00432665	0.0787836	0.0639211	0.0523606	0.0151152	0.0520131	0.0513917	0.0103873	0.00367246	0.0492632	0.0442308	0.0310069	0.0117195
	197	0.033669	0.039	0.0106932	0.00356441	0.0773313	0.0632281	0.0500826	0.0144576	0.0490058	0.0490583	0.0124108	0.0043879	0.0500842	0.0428636	0.0341751	0.012917
	198	0.0324882	0.0340625	0.0108518	0.00361726	0.0765331	0.0562763	0.0500849	0.0144583	0.0518004	0.0519	0.0102936	0.00363933	0.0533045	0.0521818	0.0377752	0.0142777
	199	0.0330318	0.0382143	0.0126132	0.0042044	0.0740988	0.0617368	0.0477107	0.0137729	0.0511154	0.0474313	0.0102512	0.00362436	0.0556121	0.0544924	0.0327331	0.012372
	200	0.0345044	0.0391429	0.0141331	0.00471103	0.0744288	0.0613947	0.0487156	0.014063	0.0482706	0.0443687	0.00985688	0.00348493	0.0474298	0.0384375	0.0336642	0.0127239
	201	0.0331887	0.0366429	0.0118023	0.00393411	0.0732982	0.0593553	0.0491563	0.0141902	0.0538988	0.053	0.0136791	0.00483628	0.0489682	0.0500909	0.0290511	0.0109803
	202	0.0328439	0.0365714	0.0134523	0.0044841	0.0719286	0.0613158	0.0486743	0.0140511	0.050167	0.0497667	0.00895117	0.00316471	0.0453264	0.0390385	0.0286158	0.0108157
	203	0.0337867	0.0356429	0.0116864	0.00389547	0.0726735	0.06125	0.0469122	0.0135424	0.0509888	0.04875	0.00904513	0.00319794	0.0446045	0.0397115	0.0253466	0.00958012
	204	0.0338178	0.0326429	0.0136127	0.00453756	0.0709579	0.0590307	0.0444413	0.0128291	0.0525673	0.0562375	0.0126021	0.00445552	0.04637	0.0435	0.033067	0.0124982
	205	0.0328817	0.039	0.0127676	0.00425586	0.0720865	0.0616228	0.0500851	0.0144583	0.0513021	0.048925	0.00983392	0.00347682	0.0482798	0.0492727	0.0290928	0.010996
	206	0.0313914	0.0334286	0.0112671	0.00375569	0.0723528	0.0600877	0.048278	0.0139367	0.0525753	0.05295	0.0129798	0.00458905	0.0427946	0.0354808	0.0281754	0.0106493
	207	0.0312134	0.0337143	0.0106867	0.00356224	0.0703704	0.0604386	0.046747	0.0134947	0.0503741	0.04915	0.0105081	0.00371517	0.050816	0.0440909	0.0324329	0.0122585
	208	0.0290437	0.0346154	0.0115792	0.00385972	0.0713036	0.0623377	0.0476089	0.0137435	0.0533606	0.0494667	0.0129425	0.00457586	0.0486026	0.0459375	0.0386782	0.014619
	209	0.0311098	0.0365	0.010584	0.00352801	0.0669696	0.059614	0.0439032	0.0126738	0.0454972	0.0441051	0.0109809	0.00388233	0.0471232	0.0441364	0.0319623	0.0120806
	210	0.0324065	0.0355625	0.0104397	0.0034799	0.0697761	0.0601447	0.0441918	0.0127571	0.0514032	0.0507396	0.0111065	0.00392673	0.0437185	0.0395192	0.0304959	0.0115264
	211	0.0311051	0.0324	0.0108368	0.00361227	0.0686453	0.0575395	0.0433806	0.0125229	0.0490421	0.0480917	0.0106621	0.00376963	0.0498288	0.0468182	0.0329481	0.0124532
	212	0.0313081	0.0317857	0.00970178	0.00323393	0.0682057	0.0530263	0.0469201	0.0135447	0.0502415	0.056375	0.0110425	0.00390412	0.0492684	0.0466346	0.0347299	0.0131267
	213	0.0311228	0.032375	0.0114167	0.00380556	0.0658504	0.0498377	0.0450249	0.0129976	0.0490566	0.0507312	0.00981028	0.00346846	0.0454639	0.0439423	0.0331866	0.0125434
	214	0.0304069	0.0341111	0.0108924	0.0036308	0.0664039	0.0549737	0.0444218	0.0128235	0.0466976	0.0462333	0.00548224	0.00193827	0.0442464	0.0419231	0.0280199	0.0105905
	215	0.0330985	0.0365625	0.0111083	0.00370275	0.0684276	0.0572325	0.0436459	0.0125995	0.0463886	0.04675	0.00771046	0.00272606	0.0451896	0.0440385	0.0272976	0.0103175
	216	0.0306562	0.0316429	0.0110275	0.00367583	0.0671109	0.0552368	0.0432703	0.0124911	0.0489388	0.0475	0.00988223	0.0034939	0.0462014	0.0353846	0.0378005	0.0142873
	217	0.0325685	0.0335714	0.0118286	0.00394286	0.0646662	0.0527412	0.0436241	0.0125932	0.0486833	0.048975	0.012752	0.0045085	0.0516367	0.0426923	0.0397834	0.0150367
	218	0.0320878	0.0365238	0.0113037	0.00376789	0.0648839	0.0545965	0.0429673	0.0124036	0.0458257	0.04915	0.0105259	0.00372148	0.0487321	0.0410577	0.0355632	0.0134416
	219	0.0316362	0.0369375	0.0115353	0.0038451	0.0647859	0.0555746	0.0407583	0.0117659	0.0472033	0.04915	0.0063548	0.00224676	0.0492148	0.0374545	0.035706	0.0134956
	220	0.0302983	0.0337143	0.010119	0.00337301	0.0652213	0.0496667	0.0416188	0.0120143	0.0462085	0.0459485	0.00849494	0.00300341	0.0432814	0.0398615	0.0297515	0.011245
	221	0.0306287	0.0302	0.0100233	0.00334111	0.0659236	0.0560002	0.0417669	0.0120571	0.0460332	0.0472417	0.00847827	0.00299752	0.0432097	0.04125	0.0294715	0.0111392
	222	0.0307474	0.0361429	0.0130861	0.00436205	0.0652265	0.055557	0.0417447	0.0120507	0.0458027	0.0450268	0.00870048	0.00307609	0.0478895	0.0424038	0.0343343	0.0129772
	223	0.0302654	0.0353125	0.00972332	0.00324111	0.0587081	0.0488246	0.0362672	0.0104694	0.0433414	0.042475	0.00780025	0.0027578	0.0469855	0.0448077	0.0331008	0.0125109
	224	0.0300635	0.0337619	0.00900765	0.00300255	0.0626197	0.0514386	0.0397489	0.0114745	0.0411692	0.0422	0.00626412	0.0022147	0.0404248	0.0311538	0.0271239	0.0102519
	225	0.0276268	0.0295	0.0105506	0.00351685	0.061759	0.0526754	0.0400412	0.0115589	0.0473948	0.050125	0.00859964	0.00304043	0.0457265	0.0363462	0.031992	0.0120918
	226	0.0269505	0.0298721	0.0106293	0.00354309	0.0601127	0.0454868	0.0405316	0.0117005	0.0446946	0.044143	0.00873318	0.00308765	0.0403948	0.0291346	0.0252691	0.00955083
	227	0.0283242	0.030625	0.0093746	0.00312487	0.0599165	0.0521667	0.037751	0.0108978	0.0495196	0.0526438	0.0101264	0.00358023	0.0461045	0.0452885	0.0309584	0.0117012
	228	0.0307043	0.0321667	0.0101659	0.00338863	0.0600913	0.0535263	0.0404637	0.0116809	0.0415072	0.0431333	0.00749407	0.00264955	0.0448417	0.0361538	0.0311912	0.0117892
	229	0.0283616	0.0304286	0.0113191	0.00377302	0.0607323	0.0482237	0.0393514	0.0113598	0.0410462	0.039408	0.00686724	0.00242794	0.0426464	0.0328846	0.0320497	0.0121136
	230	0.0291296	0.0331111	0.00966402	0.00322134	0.059701	0.0495877	0.0370288	0.0106893	0.0434766	0.0408667	0.00822185	0.00290686	0.0458388	0.0331731	0.0371033	0.0140237
	231	0.02911	0.0327653	0.0110972	0.00369905	0.0622232	0.0543553	0.0377695	0.0109031	0.043709	0.0445958	0.00858734	0.00303608	0.0465947	0.0436538	0.0299571	0.0113227
	232	0.028656	0.03125	0.0121828	0.00406094	0.0587855	0.052136	0.0385624	0.011132	0.0483175	0.0493	0.0104491	0.00369431	0.0456818	0.0370192	0.0310489	0.0117354
	233	0.0298734	0.0318	0.00918617	0.00306206	0.0561042	0.0455921	0.0350454	0.0101167	0.0424566	0.044225	0.0111749	0.00395091	0.0407945	0.0298125	0.0276593	0.0104542
	234	0.0288577	0.0316875	0.0103007	0.00343357	0.0602335	0.0518728	0.0391093	0.0112899	0.0461599	0.0479125	0.00768975	0.00271874	0.0423664	0.0299727	0.0285918	0.0108067
	235	0.0303463	0.0309375	0.0124798	0.00415995	0.0588346	0.0485526	0.0373429	0.01078	0.043267	0.045725	0.00575238	0.00203377	0.0412863	0.0258662	0.0317622	0.012005
	236	0.0280797	0.031381	0.0100178	0.00333926	0.0575119	0.0520921	0.0373915	0.010794	0.0475068	0.0493667	0.00469087	0.00165847	0.044466	0.0305787	0.0300627	0.0113626
	237	0.0280029	0.0306429	0.0111517	0.00371722	0.0550088	0.0492982	0.0371028	0.0107107	0.0425912	0.0437602	0.00522893	0.00184871	0.0459722	0.0309615	0.034167	0.0129139
	238	0.0289629	0.0331667	0.0111353	0.00371177	0.0559202	0.04975	0.0348298	0.0100545	0.0432334	0.04325	0.00728084	0.00257417	0.0438084	0.0359615	0.0331202	0.0125183
	239	0.0293627	0.0334	0.0101051	0.00336838	0.0552394	0.0451053	0.0359965	0.0103913	0.0424402	0.0413042	0.00709811	0.00250956	0.0452667	0.0443182	0.033031	0.0124845
	240	0.0285865	0.030375	0.0110892	0.00369639	0.0566629	0.0481096	0.0342045	0.00987399	0.0450354	0.04365	0.00844993	0.0029875	0.0477908	0.0276578	0.0404592	0.0152922
	241	0.0277264	0.0319286	0.0117717	0.00392391	0.0570514	0.0491228	0.0376602	0.0108716	0.0453736	0.0437165	0.0068065	0.00240646	0.046558	0.0303846	0.0357915	0.0135279
	242	0.0291299	0.0289794	0.0117268	0.00390893	0.0573838	0.0518114	0.0377563	0.0108993	0.0432945	0.04375	0.00607127	0.00214652	0.0433978	0.0250313	0.0329496	0.0124538
	243	0.028428	0.0295714	0.0100381	0.00334602	0.0560954	0.0493377	0.03394	0.00979764	0.0443262	0.0471437	0.00736062	0.00260237	0.0439844	0.026625	0.0386397	0.0146044
	244	0.0270316	0.03	0.0110075	0.00366917	0.0548446	0.0434342	0.0338057	0.00975885	0.0403762	0.04155	0.0099823	0.00352928	0.0389644	0.0282246	0.0264498	0.0099971
	245	0.0264992	0.0300643	0.0110386	0.00367953	0.053595	0.0461316	0.0331338	0.0095649	0.0458531	0.0462125	0.00998841	0.00353144	0.0431923	0.0266346	0.0304165	0.0114963
	246	0.0266628	0.0288571	0.0112928	0.00376428	0.0528223	0.0421974	0.0359986	0.0103919	0.0446188	0.0447367	0.00711982	0.00251724	0.0431075	0.0238462	0.0348431	0.0131695
	247	0.0275634	0.0274285	0.00976792	0.00325597	0.0560311	0.047557	0.0380086	0.0109721	0.0422454	0.0427955	0.00646704	0.00228645	0.0427435	0.0184666	0.0381296	0.0144117
	248	0.0240257	0.027	0.00874876	0.00291625	0.0524217	0.0423289	0.0327393	0.00945103	0.0416055	0.0455	0.00990641	0.00350244	0.0416807	0.0252885	0.0338194	0.0127825
	249	0.0277837	0.0270476	0.00967031	0.00322344	0.0533762	0.0443553	0.0334494	0.00965601	0.0416725	0.0418	0.00689814	0.00243886	0.0469098	0.0358654	0.0373411	0.0141136
	250	0.0260826	0.0285731	0.00895066	0.00298355	0.0549843	0.0479211	0.0361511	0.0104359	0.04345	0.043525	0.0115807	0.00409438	0.0369801	0.0245571	0.0266368	0.0100678
	251	0.0271846	0.0292857	0.00944242	0.00314747	0.037004	0.0362368	0.0187393	0.0059259	0.042269	0.043	0.00896931	0.00339008	0.0372189	0.0229243	0.0325351	0.0132824
	252	0.0283007	0.0288571	0.0107526	0.00358421	0.0331019	0.0310453	0.0173293	0.00548002	0.0456526	0.0462	0.0122721	0.00463842	0.0445677	0.0273978	0.0347773	0.0141978
	253	0.0264303	0.0268125	0.0108225	0.00360751	0.0351084	0.0344375	0.017573	0.00555708	0.0439684	0.0466667	0.011428	0.00431938	0.0408204	0.0224521	0.0344384	0.0140594
	254	0.0276647	0.0300714	0.0086508	0.0028836	0.0348108	0.0339053	0.0169241	0.00535186	0.0442195	0.0442	0.0127915	0.00483472	0.0393649	0.0218052	0.0350845	0.0143232
	255	0.0273033	0.0276667	0.00993347	0.00331116	0.0360784	0.0350855	0.0186371	0.00589356	0.0425634	0.0397333	0.012093	0.00457072	0.0448031	0.0265192	0.0379493	0.0154927
	256	0.027397	0.029	0.00890702	0.00296901	0.0348042	0.0328958	0.0177509	0.00561334	0.0458295	0.0485	0.0130643	0.00493782	0.0433297	0.025875	0.0374256	0.0152789
	257	0.026322	0.0283333	0.00923899	0.00307966	0.0364659	0.0371667	0.0168001	0.00531265	0.0412571	0.0395	0.0121722	0.00460067	0.0398775	0.0328363	0.0320233	0.0130735
	258	0.0268702	0.0298571	0.0104283	0.0034761	0.0358594	0.0355384	0.0173304	0.00548037	0.0461768	0.0494667	0.00990653	0.00374432	0.0423839	0.0214147	0.0403101	0.0164565
	259	0.0260968	0.0255556	0.00899123	0.00299708	0.0327456	0.0309495	0.0164245	0.00519389	0.0446372	0.0446	0.0124769	0.00471583	0.0434519	0.0261224	0.0346126	0.0141305
	260	0.0280523	0.0282419	0.00978874	0.00326291	0.0338457	0.0337533	0.0174031	0.00550335	0.0426926	0.04	0.0101729	0.00384499	0.0402024	0.0250239	0.0354682	0.0144798
	261	0.0274987	0.0295625	0.00926343	0.00308781	0.0377318	0.0405164	0.0178769	0.00565318	0.0446603	0.043	0.0106282	0.00401708	0.037745	0.0198397	0.0353814	0.0144444
	262	0.0268592	0.0277619	0.0120368	0.00401225	0.0370046	0.0362708	0.0170124	0.00537979	0.0438957	0.0466667	0.0102801	0.0038855	0.0365825	0.0212326	0.030729	0.0125451
	263	0.0265887	0.0274633	0.0127126	0.00423755	0.0349089	0.0357912	0.0181899	0.00575215	0.0469348	0.04735	0.0117884	0.00445559	0.0433708	0.0284431	0.0335006	0.0136766
	264	0.0278866	0.029381	0.00972515	0.00324172	0.0341326	0.03355	0.0189999	0.00600831	0.0415546	0.04115	0.0115896	0.00438047	0.0358463	0.0218649	0.0296854	0.012119
	265	0.0269337	0.0281429	0.00927606	0.00309202	0.0355408	0.0353026	0.0175435	0.00554774	0.045331	0.045	0.0145122	0.0054851	0.0358816	0.0206382	0.0304143	0.0124166
	266	0.0257937	0.0260952	0.00875732	0.00291911	0.0319252	0.0315033	0.0157338	0.00497547	0.041198	0.0379	0.0116919	0.00441912	0.0355408	0.0201262	0.0321307	0.0131173
	267	0.0259357	0.0305	0.00926055	0.00308685	0.0331817	0.0323421	0.0160454	0.005074	0.0384059	0.0363	0.0126539	0.00478271	0.0410446	0.0259342	0.0317911	0.0129787
	268	0.0264782	0.0293571	0.00903223	0.00301074	0.0312974	0.0316042	0.0160298	0.00506905	0.0410385	0.038	0.0136854	0.00517258	0.0367514	0.0207488	0.031443	0.0128366
	269	0.0279333	0.0270714	0.0100058	0.00333526	0.0327734	0.0331189	0.016319	0.00516052	0.0455348	0.0477333	0.016435	0.00621184	0.0376644	0.0220535	0.0302679	0.0123568
	270	0.0266014	0.0252143	0.008679	0.002893	0.0347437	0.0356316	0.0152145	0.00481125	0.0419359	0.0413333	0.0106489	0.00402491	0.0372034	0.0214198	0.0330431	0.0134898
	271	0.0252222	0.0256429	0.00915832	0.00305277	0.0332263	0.0334638	0.0146075	0.00461929	0.0475775	0.0469333	0.0174246	0.00658587	0.0353398	0.0209237	0.0331097	0.013517
	272	0.025035	0.0238571	0.00945662	0.00315221	0.031643	0.0305921	0.0140657	0.00444797	0.0446188	0.04145	0.0156575	0.00591799	0.0359382	0.0192115	0.0336606	0.0137419
	273	0.0261413	0.0255714	0.010285	0.00342834	0.0303781	0.0306158	0.0173746	0.00549434	0.0447801	0.04505	0.0144091	0.00544612	0.0366868	0.0223636	0.0318482	0.013002
	274	0.0229308	0.0241429	0.0081181	0.00270603	0.0314775	0.0302167	0.0141255	0.00446687	0.0440578	0.0401621	0.0139338	0.0052665	0.0421381	0.0251957	0.0373054	0.0152299
	275	0.0262922	0.0286111	0.0073399	0.00244663	0.0297133	0.0304557	0.0173531	0.00548753	0.044314	0.0411287	0.0166063	0.00627658	0.0354945	0.018307	0.0323251	0.0131967
	276	0.0255398	0.0265	0.00903975	0.00301325	0.0303942	0.0301316	0.0154128	0.00487396	0.0431842	0.0459	0.0178643	0.00675205	0.0341384	0.0171129	0.0323407	0.0132031
	277	0.0257034	0.0272307	0.00821936	0.00273979	0.0320976	0.0314158	0.0163498	0.00517027	0.0417799	0.04445	0.0149464	0.0056492	0.0338587	0.0155354	0.0331654	0.0135397
	278	0.0239959	0.0259023	0.00653897	0.00217966	0.0298859	0.0293158	0.0136922	0.00432986	0.0444566	0.0470181	0.0155837	0.00589008	0.0330776	0.0166202	0.0310117	0.0126605
	279	0.0247157	0.0248571	0.00963176	0.00321059	0.0301756	0.0295874	0.0144981	0.00458471	0.0432763	0.0465333	0.0158083	0.00597499	0.0338849	0.0169848	0.0324382	0.0132428
	280	0.0247133	0.0216429	0.00895594	0.00298531	0.0267296	0.0264329	0.0158125	0.00500035	0.0444567	0.0473	0.0134404	0.00507999	0.0350746	0.0126354	0.037824	0.0154416
	281	0.0251308	0.026712	0.00984753	0.00328251	0.033053	0.0347697	0.0145172	0.00459073	0.0453926	0.04665	0.01565	0.00591514	0.0340383	0.015125	0.0348999	0.0142478
	282	0.0258371	0.0286667	0.00952614	0.00317538	0.0292582	0.0278	0.0151293	0.0047843	0.0447844	0.0472	0.0158479	0.00598996	0.0320634	0.0143042	0.0286973	0.0117156
	283	0.0251851	0.0261667	0.0100796	0.00335987	0.0310284	0.0322533	0.0146378	0.00462888	0.044663	0.04965	0.0162332	0.00613557	0.0305489	0.0157224	0.028055	0.0114534
	284	0.0263253	0.027619	0.00945327	0.00315109	0.0267237	0.0272884	0.0154338	0.0048806	0.0427665	0.0423	0.0144664	0.00546777	0.0346638	0.0150581	0.0327873	0.0133854
	285	0.0244957	0.0259524	0.00876534	0.00292178	0.0290167	0.0289474	0.0135323	0.00427929	0.0430656	0.0432	0.0102083	0.00385837	0.0318195	0.018345	0.0286811	0.011709
	286	0.0257455	0.0246111	0.00954934	0.00318311	0.0303119	0.0296151	0.0149474	0.00472677	0.0416143	0.0433326	0.0137744	0.00520622	0.0342078	0.0188405	0.0295555	0.012066
	287	0.0260359	0.027	0.00615773	0.00205258	0.0315762	0.0297401	0.0158337	0.00500707	0.0429995	0.04585	0.0147044	0.00555775	0.0356237	0.0203695	0.0301703	0.012317
	288	0.0241474	0.0275714	0.00746431	0.0024881	0.0314562	0.0324849	0.0149353	0.00472295	0.0430522	0.0423	0.0114184	0.00431574	0.033283	0.0170892	0.0314057	0.0128213
	289	0.024713	0.0259524	0.00947562	0.00315854	0.0299199	0.0306704	0.0141137	0.00446314	0.0408887	0.0401602	0.0134575	0.00508647	0.0347529	0.0158084	0.0329404	0.0134479
	290	0.0244916	0.0255128	0.00938924	0.00312975	0.0319943	0.0342632	0.013954	0.00441264	0.042689	0.04065	0.0140971	0.00532819	0.0314112	0.0154048	0.0309476	0.0126343
	291	0.0240354	0.0255	0.0100865	0.00336217	0.0305447	0.0315522	0.0155016	0.00490204	0.0405959	0.0422	0.015456	0.00584182	0.03119	0.0142913	0.0316495	0.0129208
	292	0.0257148	0.0258621	0.00866105	0.00288702	0.0296869	0.0286424	0.0152685	0.00482833	0.0481291	0.0488	0.0165741	0.00626442	0.0332904	0.015485	0.0318428	0.0129998
	293	0.0243001	0.0245	0.00888311	0.00296104	0.0297139	0.0312961	0.0120856	0.0038218	0.0457962	0.04765	0.0162407	0.00613839	0.0335079	0.0139009	0.0340407	0.0138971
	294	0.0254141	0.0244	0.0108518	0.00361728	0.0293111	0.0292632	0.0130019	0.00411157	0.0446149	0.0467	0.0134562	0.00508596	0.0320888	0.0135067	0.0294539	0.0120245
	295	0.0251012	0.0261905	0.0098941	0.00329803	0.0327484	0.0363586	0.0143697	0.00454411	0.0392502	0.042	0.0113114	0.00427529	0.0311168	0.0177014	0.0287192	0.0117246
	296	0.0244519	0.0263069	0.00964011	0.00321337	0.0292882	0.0287664	0.0132793	0.00419927	0.0455597	0.0472	0.0131788	0.00498112	0.032388	0.0139433	0.0324844	0.0132617
	297	0.024176	0.0244286	0.00810711	0.00270237	0.0294315	0.0292566	0.0137203	0.00433874	0.0405918	0.0418	0.010253	0.00387525	0.0319871	0.0164554	0.0291685	0.011908
	298	0.0230839	0.0237857	0.0100508	0.00335025	0.0312502	0.0320592	0.013772	0.00435508	0.039856	0.0434	0.0119091	0.00450122	0.0323603	0.0134589	0.031532	0.0128729
	299	0.0258523	0.0280625	0.0106044	0.00353482	0.0301032	0.0287697	0.0151234	0.00478244	0.0412015	0.0456	0.0117238	0.00443117	0.0309923	0.0155478	0.027086	0.0110578
	300	0.0262435	0.0266712	0.0106115	0.00353716	0.031415	0.031	0.0140683	0.0044488	0.03828	0.0418667	0.0114674	0.00433426	0.0337295	0.0153113	0.0316432	0.0129183
[truncated: 38 more columns]

## Sheet: S1Fig
S1E_Fig	wt	tko		wt	tko
Manders	0.435	0.0835	mean	0.44165	0.0663165
Colocalization	0.4962	0.0149	median	0.42	0.06
Coefficient	0.3865	0.02995	sem	0.0828873	0.048781
	0.42	0.06725	sd	0.0190157	0.0106449
	0.43	0.06
	0.365	0.105
	0.58	0.01		p=0.000000000015234
	0.435	0.0205		MannWhitney
	0.315	0.11		Rank Sum Test
	0.415	0.121
	0.49	0.11
	0.417	0.07615
	0.495	0.0421
	0.682	0.0211817
	0.395	0.02045
	0.403647	0.094909
	0.417	0.167755
	0.457	0.16
	0.357	0.0168
		0.0321
		0.0291

## Sheet: S2Fig
S2D_Fig	tGFPneg	tko	tGFP pos			tGFPneg	tko	tGFP pos		S2F_Fig	tGFPneg	tGFP pos		tGFPneg	tGFP pos
C5pos neurons	24.1935	0	100		mean	38.506	0	100		percent	63.6364	36.3636	mean	54.7059	45.2941
	16.6667	0	100		median	42.308	0	100		DAPI pos	63.1579	36.8421	median	57.7381	42.2619
	26.8293	0	100		sd	12.899	0	0		cells	41.6667	58.3333	sd	16.4466	16.4466
	43.5897	0	100		sem	3.578	0	0			8.33333	91.6667	sem	4.74774	4.74774
	47.3684	0	100								42.8571	57.1429
	28.5714	0	100								53.8462	46.1538
	42.3077	0	100								60	40
	50	0	100								36	64
	24.4444	0	100								33.3333	66.6667
	39.5833	0	100								63.1579	36.8421
	56.701	0	100								41.1765	58.8235
	46.4789	0	100								36.3636	63.6364
	53.8462	0	100

[truncated: 6 more sheets: S3Fig, S4Fig, S5Fig, S6Fig, S7Fig, S8Fig]
